# Supplementary material for: Methamphetamine-induced changes in myocardial gene transcription are sex-dependent
Source: BMC Genomics. 2021 Apr 12;22:259. doi: 10.1186/s12864-021-07561-x (PMC8042975; doi:10.1186/s12864-021-07561-x)
Supplement: Supplementary file 3 — Additional file 3. [file 12864_2021_7561_MOESM3_ESM.xlsx]

## Sheet: Sheet1
Genes changed only in female with FDR < 0.1 and Padj< 0.05
Genes that are upregluated in hearts from methamphtamine-treated female rats
	symbol	effect	padj
ENSRNOG00000021027	Dbp	9.28 Up	2.10734e-05
ENSRNOG00000018413	Per3	8.159 Up	9.29991e-06
ENSRNOG00000020254	Per2	6.068 Up	4.03674e-05
ENSRNOG00000000633	Rhobtb1	4.266 Up	5.94024e-06
ENSRNOG00000029980	Zbtb16	3.891 Up	0.000327629
ENSRNOG00000019383	Tef	3.473 Up	8.77966e-06
ENSRNOG00000046912	Nr1d2	2.739 Up	0.000169608
ENSRNOG00000003515	Ephx1	2.704 Up	1.47253e-05
ENSRNOG00000060511	NA	2.648 Up	2.93491e-05
ENSRNOG00000056153	Fam46b	2.472 Up	0.0175195
ENSRNOG00000001414	Serpine1	2.413 Up	5.47117e-05
ENSRNOG00000029810	Tspan4	2.399 Up	0.000528321
ENSRNOG00000049324	LOC100911766	2.258 Up	0.000495534
ENSRNOG00000011800	F3	2.175 Up	0.00101512
ENSRNOG00000003228	Mid1ip1	2.145 Up	7.6226e-06
ENSRNOG00000006663	Usp2	2.126 Up	0.0150361
ENSRNOG00000016573	Dgat2	2.083 Up	0.00190828
ENSRNOG00000005271	Rapgef5	2.011 Up	1.18687e-05
ENSRNOG00000003510	Fmo2	1.903 Up	0.0259413
ENSRNOG00000018859	Pik3ip1	1.752 Up	0.000109066
ENSRNOG00000001338	Hpd	1.751 Up	0.00385409
ENSRNOG00000021248	Cdc25b	1.737 Up	0.000240047
ENSRNOG00000007837	Acot11	1.712 Up	0.0382791
ENSRNOG00000018796	Herpud1	1.71 Up	5.47117e-05
ENSRNOG00000014456	Coq10b	1.704 Up	0.000279109
ENSRNOG00000004437	Map2k6	1.694 Up	0.00126879
ENSRNOG00000011478	Ackr4	1.694 Up	0.0235909
ENSRNOG00000007478	Cry2	1.651 Up	0.000195941
ENSRNOG00000056135	Tsc22d3	1.644 Up	0.0175416
ENSRNOG00000004417	Fam117a	1.632 Up	0.0173475
ENSRNOG00000021201	Txnip	1.554 Up	0.00847812
ENSRNOG00000013011	Dnajb4	1.544 Up	0.000124247
ENSRNOG00000039862	Cldn12	1.543 Up	3.32166e-05
ENSRNOG00000006334	Txndc16	1.535 Up	0.014658
ENSRNOG00000022838	Cnksr1	1.504 Up	0.014621
ENSRNOG00000000302	Sesn1	1.5 Up	0.00025875
ENSRNOG00000005094	C1qtnf7	1.498 Up	0.0245565
ENSRNOG00000004351	Slc25a29	1.496 Up	2.63185e-05
ENSRNOG00000033581	NA	1.488 Up	0.014621
ENSRNOG00000011254	Fam76a	1.471 Up	0.0424842
ENSRNOG00000007637	Acer2	1.457 Up	0.031302
ENSRNOG00000038102	Elmod3	1.453 Up	0.0023017
ENSRNOG00000018623	Rev1	1.447 Up	0.000366903
ENSRNOG00000027901	Mrm1	1.445 Up	0.00142733
ENSRNOG00000004019	Phlda1	1.442 Up	0.0150191
ENSRNOG00000000585	Amd1	1.436 Up	0.0265709
ENSRNOG00000002171	NA	1.434 Up	0.0429342
ENSRNOG00000010789	Dusp7	1.432 Up	0.023513
ENSRNOG00000018359	Smad7	1.427 Up	0.0102241
ENSRNOG00000029698	Pim3	1.421 Up	0.0223354
ENSRNOG00000019140	Banp	1.416 Up	0.00141754
ENSRNOG00000056156	Maco1	1.41 Up	1.04028e-07
ENSRNOG00000007280	Naa60	1.391 Up	9.1866e-06
ENSRNOG00000000498	Anks1a	1.387 Up	0.0140681
ENSRNOG00000000827	Ier3	1.385 Up	0.0301997
ENSRNOG00000010557	Smarcd2	1.384 Up	0.00145977
ENSRNOG00000011936	Abhd14a	1.383 Up	0.017734
ENSRNOG00000010588	Tns2	1.376 Up	0.00154131
ENSRNOG00000007284	Slc2a1	1.375 Up	0.0326035
ENSRNOG00000020904	Cdc42ep2	1.374 Up	0.0408713
ENSRNOG00000061768	Slc43a3	1.363 Up	0.0368624
ENSRNOG00000001442	Por	1.36 Up	0.00154464
ENSRNOG00000001443	Rhbdd2	1.355 Up	0.0214777
ENSRNOG00000049639	LOC100909784	1.352 Up	0.0079249
ENSRNOG00000018485	Gpr155	1.351 Up	0.028455
ENSRNOG00000045831	Lmod2	1.35 Up	0.00951249
ENSRNOG00000046379	LOC100912604	1.35 Up	0.010507
ENSRNOG00000050173	NA	1.35 Up	0.010507
ENSRNOG00000026217	Armc2	1.348 Up	0.017734
ENSRNOG00000011078	Srm	1.347 Up	0.0189521
ENSRNOG00000049560	Glul	1.347 Up	0.0124751
ENSRNOG00000020906	Pola2	1.343 Up	0.00647635
ENSRNOG00000016150	Ifrd2	1.337 Up	0.0190773
ENSRNOG00000032447	Zfp641	1.334 Up	0.0429342
ENSRNOG00000004311	Gpr182	1.332 Up	0.0262057
ENSRNOG00000010011	Osbpl3	1.331 Up	0.0102241
ENSRNOG00000022054	Paqr7	1.328 Up	0.00680186
ENSRNOG00000055524	Trip10	1.328 Up	0.00159972
ENSRNOG00000057569	Ahnak	1.327 Up	0.00356558
ENSRNOG00000004303	Timp3	1.324 Up	0.00727765
ENSRNOG00000013520	Mat2a	1.324 Up	0.000792194
ENSRNOG00000002618	Ivns1abp	1.311 Up	0.0079249
ENSRNOG00000018797	Myrip	1.307 Up	0.018392
ENSRNOG00000048049	LOC103689951	1.307 Up	0.0481904
ENSRNOG00000028513	NA	1.305 Up	0.0394188
ENSRNOG00000007979	Phospho2	1.302 Up	0.0188606
ENSRNOG00000045843	Rusc2	1.3 Up	0.028455
ENSRNOG00000014310	Tmtc4	1.298 Up	0.0207857
ENSRNOG00000002852	Myo19	1.293 Up	0.0124456
ENSRNOG00000033663	P4ha2	1.292 Up	0.0430869
ENSRNOG00000048195	Nudt13	1.292 Up	0.00210044
ENSRNOG00000049471	Steap3	1.29 Up	0.0329041
ENSRNOG00000001441	Tmem120a	1.285 Up	0.0351752
ENSRNOG00000058790	Fam120b	1.284 Up	0.00431748
ENSRNOG00000017720	Mxd1	1.281 Up	0.0301997
ENSRNOG00000016448	Eef2k	1.275 Up	0.00908296
ENSRNOG00000009549	Fbxo3	1.273 Up	0.00159972
ENSRNOG00000023541	Ahctf1	1.272 Up	0.000859593
ENSRNOG00000006934	Acvr1b	1.268 Up	0.00190828
ENSRNOG00000018552	Slc25a38	1.268 Up	0.0389924
ENSRNOG00000023162	Car14	1.261 Up	0.0288528
ENSRNOG00000059480	Supt20h	1.259 Up	0.00774888
ENSRNOG00000008829	Sorbs3	1.256 Up	0.010507
ENSRNOG00000024849	Tor1aip2	1.249 Up	0.0242347
ENSRNOG00000057676	Polr2m	1.246 Up	0.0138063
ENSRNOG00000009571	Wipf3	1.243 Up	0.0517706
ENSRNOG00000001783	Tra2b	1.242 Up	0.00239439
ENSRNOG00000047867	Klhdc8b	1.235 Up	0.0331964
ENSRNOG00000021526	Slc25a34	1.234 Up	0.0485243
ENSRNOG00000014093	Tom1	1.231 Up	0.0164662
ENSRNOG00000002545	RGD1309748	1.227 Up	0.018951
ENSRNOG00000017495	Klhdc3	1.226 Up	0.0162086
ENSRNOG00000020857	Ppfia1	1.226 Up	0.00468542
ENSRNOG00000008481	Reep1	1.218 Up	0.0131908
ENSRNOG00000012865	Parp3	1.217 Up	0.0194428
ENSRNOG00000042274	Fbxo31	1.216 Up	0.0318641
ENSRNOG00000047611	Top1	1.216 Up	0.0419147
ENSRNOG00000017940	Rere	1.215 Up	0.0218909
ENSRNOG00000014079	Stat1	1.208 Up	0.0475762
ENSRNOG00000005849	Aco1	1.208 Up	0.018392
ENSRNOG00000011111	Cipc	1.204 Up	0.0419147
ENSRNOG00000022099	Trim72	1.201 Up	0.00984719
ENSRNOG00000047356	Abl1	1.2 Up	0.0407238
ENSRNOG00000037204	Lyrm9	1.188 Up	0.0245565
ENSRNOG00000001453	Baz1b	1.178 Up	0.0191927
ENSRNOG00000004246	Spag7	1.177 Up	0.0280232
ENSRNOG00000036664	Narf	1.168 Up	0.0198915
ENSRNOG00000017226	Slc2a4	1.167 Up	0.014621
ENSRNOG00000010103	Eif4b	1.165 Up	0.00215731
ENSRNOG00000029079	Hspb7	1.162 Up	0.0122045
ENSRNOG00000012601	Leprotl1	1.16 Up	0.0360448
ENSRNOG00000023816	Aph1a	1.159 Up	0.0131908
ENSRNOG00000012153	Rbl2	1.158 Up	0.0353789
ENSRNOG00000018233	Gas6	1.15 Up	0.000448905
ENSRNOG00000001055	Rilpl1	1.146 Up	0.0261672
ENSRNOG00000046794	Khdrbs1	1.146 Up	0.0362713
ENSRNOG00000049681	NA	1.137 Up	0.0370921
ENSRNOG00000049784	Tsnax	1.129 Up	0.0284711
ENSRNOG00000014399	Aamp	1.124 Up	0.0478463
Genes that are downregulated in hearts from methamphtamine-treated female rats
ENSRNOG00000050675	Myl4	8.17 Down	0.000240047
ENSRNOG00000014448	Arntl	5.55 Down	0.0190773
ENSRNOG00000013408	Npas2	4.322 Down	0.00129072
ENSRNOG00000006033	Spon2	4.233 Down	7.47149e-05
ENSRNOG00000020525	Col5a3	3.399 Down	5.94024e-06
ENSRNOG00000001469	Eln	3.216 Down	2.10734e-05
ENSRNOG00000045821	Slc41a3	2.963 Down	0.000164994
ENSRNOG00000010947	Mmp14	2.726 Down	1.18687e-05
ENSRNOG00000049422	Fcgr2a	2.609 Down	0.00255136
ENSRNOG00000000521	Cdkn1a	2.605 Down	0.000857404
ENSRNOG00000046663	Fcgr2a	2.582 Down	0.00145977
ENSRNOG00000000885	LOC100362819	2.458 Down	0.000240047
ENSRNOG00000055564	RGD1564664	2.302 Down	0.00190828
ENSRNOG00000017716	Ucp3	2.291 Down	0.0144165
ENSRNOG00000008680	Loxl1	2.239 Down	8.63045e-05
ENSRNOG00000058500	LOC103694908	2.184 Down	0.0152008
ENSRNOG00000000906	Medag	2.177 Down	7.28678e-05
ENSRNOG00000004699	Fibin	2.153 Down	0.00073237
ENSRNOG00000000825	Calhm5	1.955 Down	0.00549623
ENSRNOG00000053239	Clmp	1.918 Down	5.94024e-06
ENSRNOG00000007302	Fbn1	1.834 Down	0.000528044
ENSRNOG00000046377	Btnl9	1.8 Down	0.00145977
ENSRNOG00000003018	Olfml2b	1.783 Down	0.000495534
ENSRNOG00000002175	Clock	1.727 Down	0.000609368
ENSRNOG00000026336	Tmem255b	1.717 Down	0.0186646
ENSRNOG00000000529	Pim1	1.673 Down	0.0220332
ENSRNOG00000018865	Adamts12	1.647 Down	0.00145977
ENSRNOG00000024799	Cd93	1.625 Down	0.00145977
ENSRNOG00000003917	Uck2	1.607 Down	0.00908296
ENSRNOG00000042094	Prr13	1.607 Down	2.93491e-05
ENSRNOG00000007370	Rnf144a	1.586 Down	8.63045e-05
ENSRNOG00000024605	Fam220a	1.585 Down	0.000441572
ENSRNOG00000059956	Bcl6b	1.57 Down	0.0199428
ENSRNOG00000002309	Hlx	1.569 Down	0.00908296
ENSRNOG00000021919	Rhoj	1.569 Down	0.00159972
ENSRNOG00000001205	Agpat3	1.566 Down	0.00607918
ENSRNOG00000042980	Adam19	1.565 Down	0.00187939
ENSRNOG00000049402	Nbl1	1.556 Down	0.000181102
ENSRNOG00000013160	Sash1	1.554 Down	7.6551e-08
ENSRNOG00000008016	Ckap4	1.548 Down	0.000880292
ENSRNOG00000020948	Pth1r	1.535 Down	0.0070742
ENSRNOG00000048924	Islr	1.532 Down	0.00539506
ENSRNOG00000058609	NA	1.529 Down	0.0123928
ENSRNOG00000010116	Leo1	1.517 Down	1.44166e-05
ENSRNOG00000008246	Emilin1	1.506 Down	1.99057e-05
ENSRNOG00000008182	Htra3	1.504 Down	0.000937739
ENSRNOG00000016267	Chst15	1.501 Down	0.0395274
ENSRNOG00000018198	Dapk1	1.493 Down	9.1866e-06
ENSRNOG00000004837	Limd1	1.489 Down	0.0128914
ENSRNOG00000033090	Ltbp1	1.475 Down	0.00385409
ENSRNOG00000016890	Tppp3	1.471 Down	0.0102623
ENSRNOG00000004089	Enpp2	1.468 Down	0.014621
ENSRNOG00000007393	Ndrg1	1.45 Down	0.00693473
ENSRNOG00000007561	Glb1l2	1.442 Down	0.00309378
ENSRNOG00000008758	Tspan18	1.439 Down	0.000253612
ENSRNOG00000009066	Thra	1.435 Down	4.26433e-05
ENSRNOG00000013397	Foxo1	1.433 Down	0.0403424
ENSRNOG00000016326	Cx3cl1	1.433 Down	0.00908296
ENSRNOG00000023972	Col4a2	1.432 Down	0.0123016
ENSRNOG00000026941	Tril	1.43 Down	0.00248858
ENSRNOG00000049361	Gas7	1.421 Down	0.029699
ENSRNOG00000010047	Ddit4l2	1.42 Down	0.0529949
ENSRNOG00000004345	Daam1	1.415 Down	0.00326388
ENSRNOG00000008942	RGD1304963	1.412 Down	0.0242347
ENSRNOG00000051619	Asb2	1.404 Down	0.010507
ENSRNOG00000016281	Col4a1	1.4 Down	0.0225186
ENSRNOG00000026965	Tmem140	1.396 Down	0.023624
ENSRNOG00000012956	Tgm2	1.384 Down	0.00025875
ENSRNOG00000008620	Smad3	1.377 Down	0.00476094
ENSRNOG00000011439	Grk5	1.374 Down	0.00190828
ENSRNOG00000060694	Adam17	1.374 Down	0.000240047
ENSRNOG00000010529	Thbs2	1.37 Down	0.0360579
ENSRNOG00000013656	Lpar1	1.363 Down	0.0268791
ENSRNOG00000000805	Gja1	1.362 Down	0.0389544
ENSRNOG00000005857	Lrrc3b	1.355 Down	0.0330427
ENSRNOG00000039197	Col15a1	1.355 Down	0.0455644
ENSRNOG00000006931	Eepd1	1.354 Down	0.0127303
ENSRNOG00000057060	LOC108348049	1.35 Down	0.0529949
ENSRNOG00000017164	Afap1l2	1.349 Down	0.0455644
ENSRNOG00000003031	Atp2b4	1.346 Down	0.00721999
ENSRNOG00000060381	Col15a1	1.345 Down	0.0425851
ENSRNOG00000014191	Zfp395	1.343 Down	0.000495534
ENSRNOG00000020105	Klhl30	1.342 Down	4.50495e-05
ENSRNOG00000021032	Sphk2	1.342 Down	0.0220332
ENSRNOG00000056944	Arhgap24	1.339 Down	0.0475762
ENSRNOG00000037221	Tipinl1	1.337 Down	0.0478463
ENSRNOG00000019549	Akap12	1.335 Down	0.00468542
ENSRNOG00000057823	Ubc	1.335 Down	0.0170747
ENSRNOG00000016488	Pltp	1.333 Down	0.018392
ENSRNOG00000020480	Fads1	1.332 Down	0.0272262
ENSRNOG00000008917	Ehbp1	1.328 Down	0.018392
ENSRNOG00000003809	Sat1	1.325 Down	0.026714
ENSRNOG00000016021	Lims2	1.325 Down	0.00187939
ENSRNOG00000049913	LOC100910990	1.325 Down	0.0070742
ENSRNOG00000012929	Wsb1	1.317 Down	0.0387831
ENSRNOG00000052391	Sh3bp5	1.317 Down	0.000927614
ENSRNOG00000012302	Gucy1a3	1.31 Down	0.00253582
ENSRNOG00000009790	Kcnk3	1.307 Down	0.0023017
ENSRNOG00000004162	Pfkfb2	1.306 Down	0.0521891
ENSRNOG00000017150	Med10	1.306 Down	0.0451924
ENSRNOG00000000567	Unc5b	1.305 Down	0.0403424
ENSRNOG00000001254	Col6a2	1.303 Down	0.0430869
ENSRNOG00000019723	Rbm12	1.293 Down	0.00506414
ENSRNOG00000009001	Mtss1	1.288 Down	0.0222231
ENSRNOG00000004693	Pbx1	1.281 Down	0.0461955
ENSRNOG00000001249	Col6a1	1.279 Down	0.0346272
ENSRNOG00000006877	Efnb1	1.269 Down	0.00021749
ENSRNOG00000050964	LOC100911068	1.269 Down	0.0417318
ENSRNOG00000007587	Tcp11l2	1.265 Down	5.41247e-06
ENSRNOG00000032660	Adgrl2	1.263 Down	0.0199428
ENSRNOG00000007047	Eps8	1.262 Down	0.0373308
ENSRNOG00000016800	Ss18	1.262 Down	0.000195941
ENSRNOG00000001091	Hip1r	1.26 Down	0.0159475
ENSRNOG00000008812	Tmem214	1.26 Down	4.11864e-05
ENSRNOG00000015895	B4galt6	1.26 Down	0.00636569
ENSRNOG00000019265	Pcdh12	1.26 Down	0.0492952
ENSRNOG00000033608	Cd276	1.259 Down	0.00190828
ENSRNOG00000004537	Rxrg	1.257 Down	0.0330427
ENSRNOG00000007400	Srebf2	1.257 Down	0.0327292
ENSRNOG00000019316	Sh3bp4	1.253 Down	0.000859593
ENSRNOG00000000068	Ppp2r5a	1.25 Down	0.000574566
ENSRNOG00000008704	Nlk	1.249 Down	0.00774888
ENSRNOG00000018020	Apbb1	1.249 Down	0.00159972
ENSRNOG00000036814	Atp6v0a1	1.243 Down	0.000382911
ENSRNOG00000001065	Cyth3	1.24 Down	0.00426398
ENSRNOG00000024039	Serinc5	1.239 Down	0.0151871
ENSRNOG00000019365	Ablim3	1.238 Down	0.0345177
ENSRNOG00000052354	Arhgef40	1.237 Down	0.0153199
ENSRNOG00000003248	Mpzl1	1.236 Down	0.0488596
ENSRNOG00000002413	Gpc4	1.233 Down	0.0242347
ENSRNOG00000018461	Pdgfrb	1.229 Down	0.0417318
ENSRNOG00000011245	Arhgap18	1.227 Down	0.034106
ENSRNOG00000018747	Elmo2	1.223 Down	0.000495534
ENSRNOG00000004367	Elk3	1.22 Down	0.049216
ENSRNOG00000051854	Enpep	1.212 Down	0.0133919
ENSRNOG00000014013	Map4k4	1.211 Down	0.0235909
ENSRNOG00000015558	Zfp512b	1.205 Down	0.0430941
ENSRNOG00000018293	Strip1	1.194 Down	0.000468458
ENSRNOG00000024886	Ext1	1.192 Down	0.0197166
ENSRNOG00000048733	Nup62	1.192 Down	0.0327292
ENSRNOG00000030058	LOC100359600	1.179 Down	0.0222231
ENSRNOG00000015329	Kpna2	1.168 Down	0.0218909
ENSRNOG00000018566	Ctsl	1.159 Down	0.045565
ENSRNOG00000008116	Plpp3	1.123 Down	0.00385409
