# Supplementary material for: Methamphetamine-induced changes in myocardial gene transcription are sex-dependent
Source: BMC Genomics. 2021 Apr 12;22:259. doi: 10.1186/s12864-021-07561-x (PMC8042975; doi:10.1186/s12864-021-07561-x)
Supplement: Supplementary file 4 — Additional file 4. [file 12864_2021_7561_MOESM4_ESM.xlsx]

## Sheet: Sheet1
Genes changed only in male with FDR < 0.1 and Padj< 0.05
Genes that are upregluated in hearts from methamphtamine-treated male rats
Ensembl Identification		symbol	effect	padj
ENSRNOG00000023943		Gbp1	1.826 Up	0.0405746
ENSRNOG00000043057		NA	1.496 Up	0.0533192
ENSRNOG00000047046		Plin4	1.46 Up	0.036733
ENSRNOG00000011161		Slc2a12	1.438 Up	0.0497762
ENSRNOG00000030688		Lrrc2	1.386 Up	0.0162529
ENSRNOG00000021478		Tpd52l1	1.377 Up	0.0325302
ENSRNOG00000004085		Tcaim	1.375 Up	0.0353807
ENSRNOG00000003533		Clcn4	1.358 Up	0.0523024
ENSRNOG00000002839		Slc19a2	1.305 Up	0.0497762
ENSRNOG00000001247		Clip1	1.298 Up	0.018957
ENSRNOG00000056156		Maco1	1.272 Up	0.0136827
ENSRNOG00000022572		LOC100911356	1.265 Up	0.036733
ENSRNOG00000027183		Zfyve9	1.263 Up	0.0497762
ENSRNOG00000020457		Tacc2	1.231 Up	0.0419522
ENSRNOG00000020244		Perm1	1.195 Up	0.0471685
ENSRNOG00000017826		Mtrr	1.182 Up	0.0533192
ENSRNOG00000033280		Pam	1.173 Up	0.0353951
ENSRNOG00000057042		Pcca	1.171 Up	0.0497762
Genes that are downregulated in hearts from methamphtamine-treated male rats
Ensembl Identification		symbol	effect	padj
ENSRNOG00000018681		Nes	1.525 Down	0.0326896
ENSRNOG00000011201		Cmtm8	1.518 Down	0.029435
ENSRNOG00000009113		Marcksl1	1.488 Down	0.018844
ENSRNOG00000006118		Klf10	1.485 Down	0.0497762
ENSRNOG00000010630		Prcp	1.462 Down	0.0497762
ENSRNOG00000051952		Tes	1.456 Down	0.0136827
ENSRNOG00000050233		Cchcr1	1.436 Down	0.0187615
ENSRNOG00000016412		Fxyd6	1.426 Down	0.0136827
ENSRNOG00000043044		Cnn2	1.424 Down	0.0497762
ENSRNOG00000018371		Tubb6	1.422 Down	0.0325302
ENSRNOG00000000786		Rpp21	1.41 Down	0.0482903
ENSRNOG00000010691		Cmtm3	1.403 Down	0.0187615
ENSRNOG00000018916		Bcl7c	1.399 Down	0.0187615
ENSRNOG00000011222		Dynll1	1.39 Down	0.0497762
ENSRNOG00000019018		Plat	1.384 Down	0.0136827
ENSRNOG00000013577		Kdelr3	1.38 Down	0.018957
ENSRNOG00000012630		Rhoc	1.37 Down	0.0308145
ENSRNOG00000048932		Smagp	1.364 Down	0.0405746
ENSRNOG00000001163		Srsf9	1.342 Down	0.0411987
ENSRNOG00000025811		Cfp	1.33 Down	0.0471195
ENSRNOG00000014424		RGD1563354	1.323 Down	0.0411987
ENSRNOG00000014886		Fam107b	1.321 Down	0.0187615
ENSRNOG00000006094		Cd44	1.314 Down	0.0497762
ENSRNOG00000060728		Tuba1a	1.268 Down	0.0497762
ENSRNOG00000021828		Coro1b	1.223 Down	0.029435
ENSRNOG00000001314		Fam20c	1.218 Down	0.0326896
ENSRNOG00000013783		Efhd2	1.204 Down	0.0497762
ENSRNOG00000051490		Plcg1	1.191 Down	0.0528187
ENSRNOG00000036687		Alyref	1.19 Down	0.0497762
ENSRNOG00000027360		Srsf7	1.187 Down	0.0326896
