# Supplementary material for: Methamphetamine-induced changes in myocardial gene transcription are sex-dependent
Source: BMC Genomics. 2021 Apr 12;22:259. doi: 10.1186/s12864-021-07561-x (PMC8042975; doi:10.1186/s12864-021-07561-x)
Supplement: Supplementary file 5 — Additional file 5. [file 12864_2021_7561_MOESM5_ESM.xlsx]

## Sheet: Female_Meth_v_Saline_no_abstine
# enriched genes	category	description	enriched genes	FDR value
159	GO Component	intracellular	Pim1|Amd1|Gja1|Rilpl1|Cyth3|Adarb1|Hpd|Serpine1|Tmem120a|Por|Sfrs10|Clock|Hlx|Tmem100|Atp2b4|Mid1ip1|Fmo2|Ephx1|Fmo3|Uck2|Col1a1|Phlda1|Pfkfb2|Timp3|Slc25a29|Rxrg|Fibin|Limd1|Rapgef5|Azin1|Aco1|Klf10|Eps8|Acvr1b|Ccl2|Xdh|Naa60|Usp2|Dnaja1|Cry2|Klhl38|Ndrg1|Tmem43|Ppap2b|Gcs1|Nlk|Tmem214|Ets1|Thra|Nr1d1|Wipf3|Apex1|Wee1|Leo1|Ddit4l2|Fbxo3|RGD1309534|Smarcd2|Dusp7|Grk5|F3|Abhd14a|Cygb|Gucy1a3|Rbl2|…	2.94e-10
12	NetworkNeighborAL	Circadian rhythm, and PAR basic leucine zipper protein	Clock|Cry2|Nr1d1|Cipc|Per3|Tef|Per2|Dbp|Tic|Per1|Npas2|Nr1d2	3.03e-10
11	NetworkNeighborAL	Circadian rhythm, and PAR basic leucine zipper protein	Clock|Cry2|Nr1d1|Per3|Tef|Per2|Dbp|Tic|Per1|Npas2|Nr1d2	3.18e-10
173	GO Component	cell	Pim1|Amd1|Gja1|Rilpl1|Cyth3|Adarb1|Hpd|Serpine1|Tmem120a|Por|Sfrs10|Clock|Hlx|Tmem100|Atp2b4|Mid1ip1|Mpzl1|Fmo2|Ephx1|Fmo3|Uck2|Col1a1|Phlda1|Pfkfb2|Timp3|Slc25a29|Rxrg|Fibin|Limd1|Rapgef5|Azin1|Aco1|Klf10|Eps8|Acvr1b|Ccl2|Xdh|Efnb1|Naa60|Usp2|Dnaja1|Cry2|Klhl38|Ndrg1|Tmem43|Ppap2b|Gcs1|Nlk|Tmem214|Ets1|Thra|Nr1d1|Wipf3|Kcnk3|Apex1|Wee1|Leo1|Ddit4l2|Fbxo3|RGD1309534|Smarcd2|Dusp7|Grk5|F3|Abhd14a|…	4.8e-10
17	Reference publications	(2008) Analysis of gene regulatory networks in the mammalian circadian rhythm.	Cdkn1a|Dnaja1|Cry2|Mtss1|Nr1d1|Wee1|Dnajb4|Stat1|Ucp3|Per3|Tef|Per2|Tic|Tspan4|Pim3|Npas2|rCG_47178	7.19e-09
73	GO Process	negative regulation of cellular process	Pim1|Gja1|Adarb1|Serpine1|Por|Sfrs10|Clock|Hlx|Atp2b4|Mid1ip1|Col1a1|Timp3|Limd1|Klf10|Eps8|Acvr1b|Usp2|Dnaja1|Cry2|Ndrg1|Htra3|Nlk|Nr1d1|Apex1|Leo1|Ddit4l2|Dusp7|Grk5|Cygb|Foxo1|Enpp3|P2ry1|Msh2|Cx3cl1|Dgat2|Eef2k|Ppp5c|Apbb1|Rere|Gas6|Smad7|Per3|Ctsl|St13|Sh3bp4|Paf1|Per2|Kcnq1|Pth1r|Txnip|Agap2|Trim72|Stk24|Smad3|Tic|Lpar1|Pim3|Cd276|Sgms1|Tipin|Per1|Pik3ip1|Pdgfrb|Fbxo31|Nbl1|Mmp14|Nr1d2|Plin…	9.21e-09
78	GO Process	negative regulation of biological process	Pim1|Gja1|Adarb1|Serpine1|Por|Sfrs10|Clock|Hlx|Atp2b4|Mid1ip1|Col1a1|Timp3|Limd1|Azin1|Klf10|Eps8|Acvr1b|Ccl2|Usp2|Dnaja1|Cry2|Ndrg1|Htra3|Nlk|Ets1|Thra|Nr1d1|Apex1|Leo1|Ddit4l2|Dusp7|Grk5|Cygb|Foxo1|Enpp3|P2ry1|Msh2|Cx3cl1|Dgat2|Eef2k|Ppp5c|Apbb1|Rere|Gas6|Smad7|Per3|Ctsl|St13|Sh3bp4|Paf1|Per2|Kcnq1|Pth1r|Txnip|Agap2|Trim72|Stk24|Smad3|Tic|Lpar1|Pim3|Cd276|Sgms1|Tipin|Per1|Pik3ip1|Leprotl1|Pdgfr…	9.21e-09
62	GO Process	regulation of biosynthetic process	Pim1|Gja1|Serpine1|Por|Clock|Hlx|Tmem100|Atp2b4|Mid1ip1|Col1a1|Rxrg|Limd1|Klf10|Acvr1b|Ccl2|Usp2|Cry2|Htra3|Nlk|Ets1|Thra|Nr1d1|Apex1|Leo1|Smarcd2|Cygb|Rbl2|Foxo1|Fgf1|P2ry1|Fzd1|Dgat2|Apbb1|Rere|Gas6|Smad7|Per3|Tef|Paf1|Per2|Pth1r|Dbp|Txnip|Fastkd3|Agap2|Smad3|Mknk2|Ltbp1|Tic|Prr13|Cd276|Srebf2|Tipin|Per1|Pdgfrb|Nbl1|Cited4|Nr1d2|Plin5|Kdr|Khdrbs1|Nup62	9.21e-09
118	GO Component	intracellular membrane-bounded organelle	Pim1|Gja1|Rilpl1|Adarb1|Hpd|Tmem120a|Por|Sfrs10|Clock|Hlx|Tmem100|Atp2b4|Mid1ip1|Fmo2|Ephx1|Fmo3|Uck2|Col1a1|Phlda1|Pfkfb2|Slc25a29|Rxrg|Fibin|Limd1|Rapgef5|Azin1|Aco1|Klf10|Ccl2|Xdh|Naa60|Usp2|Dnaja1|Cry2|Ndrg1|Tmem43|Ppap2b|Gcs1|Nlk|Tmem214|Ets1|Thra|Nr1d1|Apex1|Wee1|Leo1|Fbxo3|RGD1309534|Smarcd2|Grk5|Cygb|Rbl2|Zcchc7|Foxo1|Fgf1|Msh2|B4galt6|Chst15|Dgat2|Dnaja2|Slc25a34|Ppp5c|Slc2a4|Klhdc3|Ucp3…	1.97e-08
133	GO Component	intracellular organelle	Pim1|Gja1|Rilpl1|Adarb1|Hpd|Serpine1|Tmem120a|Por|Sfrs10|Clock|Hlx|Tmem100|Atp2b4|Mid1ip1|Fmo2|Ephx1|Fmo3|Uck2|Col1a1|Phlda1|Pfkfb2|Slc25a29|Rxrg|Fibin|Limd1|Rapgef5|Azin1|Aco1|Klf10|Ccl2|Xdh|Naa60|Usp2|Dnaja1|Cry2|Ndrg1|Tmem43|Ppap2b|Gcs1|Nlk|Tmem214|Ets1|Thra|Nr1d1|Apex1|Wee1|Leo1|Fbxo3|RGD1309534|Smarcd2|Grk5|Cygb|Rbl2|Zcchc7|Foxo1|Fgf1|Msh2|B4galt6|Chst15|Dgat2|Dnaja2|Slc25a34|Tppp3|Ppp5c|Slc…	1.97e-08
126	GO Component	membrane-bounded organelle	Pim1|Gja1|Rilpl1|Adarb1|Hpd|Serpine1|Tmem120a|Por|Sfrs10|Clock|Hlx|Tmem100|Atp2b4|Mid1ip1|Fmo2|Ephx1|Fmo3|Uck2|Col1a1|Phlda1|Pfkfb2|Slc25a29|Rxrg|Fibin|Limd1|Rapgef5|Azin1|Aco1|Klf10|Ccl2|Xdh|Naa60|Usp2|Dnaja1|Cry2|Ndrg1|Tmem43|Ppap2b|Gcs1|Nlk|Tmem214|Ets1|Thra|Nr1d1|Apex1|Wee1|Leo1|Fbxo3|RGD1309534|Smarcd2|Grk5|Cygb|Rbl2|Zcchc7|Foxo1|Fgf1|Msh2|B4galt6|Chst15|Dgat2|Dnaja2|Slc25a34|Ppp5c|Slc2a4|Kl…	1.97e-08
136	GO Component	organelle	Pim1|Gja1|Rilpl1|Adarb1|Hpd|Serpine1|Tmem120a|Por|Sfrs10|Clock|Hlx|Tmem100|Atp2b4|Mid1ip1|Fmo2|Ephx1|Fmo3|Uck2|Col1a1|Phlda1|Pfkfb2|Slc25a29|Rxrg|Fibin|Limd1|Rapgef5|Azin1|Aco1|Klf10|Eps8|Ccl2|Xdh|Naa60|Usp2|Dnaja1|Cry2|Ndrg1|Tmem43|Ppap2b|Gcs1|Nlk|Tmem214|Ets1|Thra|Nr1d1|Apex1|Wee1|Leo1|Fbxo3|RGD1309534|Smarcd2|Grk5|Cygb|Rbl2|Zcchc7|Foxo1|Fgf1|P2ry1|Msh2|B4galt6|Chst15|Dgat2|Dnaja2|Eef2k|Slc25a3…	1.97e-08
133	GO Component	cytoplasm	Pim1|Amd1|Gja1|Rilpl1|Cyth3|Hpd|Serpine1|Por|Sfrs10|Clock|Tmem100|Atp2b4|Mid1ip1|Fmo2|Ephx1|Fmo3|Uck2|Col1a1|Phlda1|Pfkfb2|Timp3|Slc25a29|Fibin|Limd1|Azin1|Aco1|Eps8|Acvr1b|Ccl2|Xdh|Naa60|Usp2|Dnaja1|Cry2|Ndrg1|Tmem43|Ppap2b|Gcs1|Nlk|Tmem214|Ets1|Thra|Nr1d1|Wipf3|Apex1|Wee1|Ddit4l2|Fbxo3|Dusp7|Grk5|F3|Abhd14a|Cygb|Gucy1a3|Mat2a|Foxo1|Fgf1|Enpp3|Tpd52l2|B4galt6|Cx3cl1|Chst15|Dgat2|Dnaja2|Eef2k|Slc…	1.97e-08
82	GO Component	nucleus	Pim1|Gja1|Rilpl1|Adarb1|Tmem120a|Sfrs10|Clock|Hlx|Mid1ip1|Phlda1|Pfkfb2|Rxrg|Limd1|Rapgef5|Azin1|Klf10|Usp2|Dnaja1|Cry2|Ndrg1|Tmem43|Nlk|Ets1|Thra|Nr1d1|Apex1|Wee1|Leo1|Fbxo3|RGD1309534|Smarcd2|Grk5|Cygb|Rbl2|Zcchc7|Foxo1|Fgf1|Msh2|Dnaja2|Ppp5c|Klhdc3|Apbb1|Rere|Smad7|Per3|Ctsl|Tef|Sh3bp4|Paf1|Tut1|Per2|Fads1|Pola2|Pth1r|Dbp|Txnip|Fastkd3|Agap2|Stk24|Smad3|ENSRNOP00000039176|Mknk2|Hspb7|Tic|Prr13…	2.2e-08
14	NetworkNeighborAL	mixed, incl. Circadian rhythm, and Basic region leucine zipper	Clock|Cry2|Nr1d1|Cipc|Klf15|Per3|Tef|Per2|Dbp|Tic|Srebf2|Per1|Npas2|Nr1d2	3.32e-08
42	GO Process	response to abiotic stimulus	Gja1|Serpine1|Clock|Atp2b4|Uck2|Col1a1|Timp3|Limd1|Ccl2|Xdh|Usp2|Dnaja1|Cry2|Ndrg1|Ets1|Nr1d1|Kcnk3|F3|Cygb|Mat2a|Foxo1|Fgf1|P2ry1|Msh2|Cx3cl1|Dnaja2|Eef2k|Slc2a4|Ucp3|Vwf|Txnip|Eln|Smad3|Ltbp1|Hspb7|Lpar1|Per1|Gpr182|Pdgfrb|Slc2a1|Mmp14|Kdr	4.32e-08
13	NetworkNeighborAL	mixed, incl. Circadian rhythm, and Basic region leucine zipper	Clock|Cry2|Nr1d1|Cipc|Per3|Tef|Per2|Dbp|Tic|Srebf2|Per1|Npas2|Nr1d2	5.19e-08
107	GO Process	response to stimulus	Pim1|Gja1|Serpine1|Por|Sfrs10|Clock|Tmem100|Atp2b4|Mpzl1|Ephx1|Uck2|Col1a1|Pfkfb2|Timp3|Slc25a29|Rxrg|Fibin|Limd1|Rapgef5|Spon2|Aco1|Klf10|Eps8|Eepd1|Acvr1b|Ccl2|Xdh|Efnb1|Usp2|Dnaja1|Cry2|Ndrg1|Ppap2b|Nlk|Ets1|Thra|Nr1d1|Kcnk3|Apex1|Leo1|Grk5|F3|Cygb|Gucy1a3|Mat2a|Foxo1|Fgf1|Enpp3|P2ry1|Msh2|Fzd1|Cx3cl1|Dgat2|Dnaja2|Eef2k|Ppp5c|Slc2a4|Ucp3|Apbb1|Gas6|Smad7|Slc25a38|Ctsl|Plat|Sh3bp4|Vwf|Paf1|Wdr6…	6.7e-08
78	GO Process	response to chemical	Pim1|Gja1|Serpine1|Por|Sfrs10|Tmem100|Atp2b4|Ephx1|Uck2|Col1a1|Pfkfb2|Timp3|Slc25a29|Rxrg|Fibin|Aco1|Klf10|Eps8|Ccl2|Xdh|Efnb1|Dnaja1|Ndrg1|Nlk|Ets1|Thra|Nr1d1|Kcnk3|Apex1|Grk5|F3|Cygb|Gucy1a3|Mat2a|Foxo1|Fgf1|P2ry1|Msh2|Fzd1|Cx3cl1|Dgat2|Eef2k|Ppp5c|Slc2a4|Ucp3|Apbb1|Gas6|Smad7|Slc25a38|Ctsl|Plat|Sh3bp4|Vwf|Paf1|Wdr6|Slc25a42|Fads1|Kcnq1|Cdc42ep2|Txnip|Eln|Stk24|Unc5b|Smad3|Mknk2|Ltbp1|Slc19a1|T…	6.7e-08
75	GO Process	regulation of primary metabolic process	Pim1|Gja1|Adarb1|Serpine1|Por|Sfrs10|Clock|Hlx|Tmem100|Atp2b4|Mid1ip1|Col1a1|Pfkfb2|Timp3|Rxrg|Limd1|Azin1|Klf10|Acvr1b|Ccl2|Usp2|Dnaja1|Cry2|Htra3|Nlk|Ets1|Thra|Nr1d1|Apex1|Leo1|Smarcd2|Dusp7|Rbl2|Foxo1|Fgf1|P2ry1|Msh2|Fzd1|Cx3cl1|Dgat2|Eef2k|Ppp5c|Apbb1|Rere|Gas6|Smad7|Per3|Tef|Paf1|Per2|Pth1r|Dbp|Txnip|Fastkd3|Agap2|Stk24|Smad3|Mknk2|Tic|Lpar1|Prr13|Cd276|Srebf2|Tipin|Per1|Pik3ip1|Pdgfrb|Nbl1|…	1.15e-07
94	GO Function	protein binding	Pim1|Gja1|Rilpl1|Cyth3|Adarb1|Serpine1|Por|Sfrs10|Clock|Atp2b4|Mid1ip1|Ephx1|Col1a1|Pfkfb2|Timp3|Fibin|Rapgef5|Spon2|Eps8|Acvr1b|Ccl2|Xdh|Efnb1|Naa60|Usp2|Dnaja1|Ndrg1|Htra3|Tmem43|Nlk|Ets1|Thra|Nr1d1|Wipf3|Kcnk3|Apex1|Leo1|F3|Gucy1a3|Foxo1|Fgf1|P2ry1|Fzd1|Cx3cl1|Dgat2|Dnaja2|Eef2k|Tppp3|Ppp5c|Apbb1|Gas6|Smad7|Myrip|Ctsl|St13|Tef|Sh3bp4|Paf1|Wdr6|Kcnq1|Cdc42ep2|Pola2|Pth1r|Txnip|Agap2|Trim72|Smad…	1.32e-07
152	GO Process	cellular process	Pim1|Amd1|Gja1|Rilpl1|Adarb1|Hpd|Serpine1|Tmem120a|Por|Sfrs10|Clock|Hlx|Tmem100|Atp2b4|Mid1ip1|Mpzl1|Fmo2|Ephx1|Fmo3|Uck2|Col1a1|Phlda1|Pfkfb2|Rxrg|Fibin|Limd1|Rapgef5|Azin1|Aco1|Klf10|Eps8|Eepd1|Acvr1b|Ccl2|Xdh|Efnb1|Naa60|Usp2|Dnaja1|Cry2|Klhl38|Phospho2|Ndrg1|Tmem43|Ppap2b|Nlk|Tmem214|Ets1|Thra|Nr1d1|Wipf3|Kcnk3|Apex1|Wee1|Leo1|Smarcd2|Dusp7|Grk5|F3|Cygb|Gucy1a3|Rbl2|Mat2a|Foxo1|Fgf1|Enpp3|P2r…	1.32e-07
57	GO Process	regulation of cellular biosynthetic process	Pim1|Gja1|Por|Clock|Hlx|Tmem100|Atp2b4|Mid1ip1|Col1a1|Rxrg|Limd1|Klf10|Acvr1b|Usp2|Cry2|Htra3|Nlk|Ets1|Thra|Nr1d1|Apex1|Leo1|Smarcd2|Rbl2|Foxo1|Fgf1|P2ry1|Fzd1|Dgat2|Apbb1|Rere|Gas6|Smad7|Per3|Tef|Paf1|Per2|Pth1r|Dbp|Txnip|Fastkd3|Agap2|Smad3|Mknk2|Tic|Prr13|Cd276|Srebf2|Tipin|Per1|Pdgfrb|Nbl1|Cited4|Nr1d2|Plin5|Khdrbs1|Nup62	1.39e-07
79	GO Process	regulation of metabolic process	Pim1|Gja1|Adarb1|Serpine1|Por|Sfrs10|Clock|Hlx|Tmem100|Atp2b4|Mid1ip1|Col1a1|Pfkfb2|Timp3|Rxrg|Limd1|Azin1|Klf10|Acvr1b|Ccl2|Usp2|Dnaja1|Cry2|Htra3|Nlk|Ets1|Thra|Nr1d1|Apex1|Leo1|Smarcd2|Dusp7|Cygb|Rbl2|Foxo1|Fgf1|P2ry1|Msh2|Fzd1|Cx3cl1|Dgat2|Eef2k|Ppp5c|Apbb1|Rere|Gas6|Smad7|Per3|Tef|Sh3bp4|Paf1|Per2|Pth1r|Dbp|Txnip|Fastkd3|Agap2|Stk24|Smad3|Mknk2|Ltbp1|Tic|Lpar1|Prr13|Cd276|Sgms1|Srebf2|Tipin|P…	1.39e-07
39	GO Process	positive regulation of biosynthetic process	Serpine1|Por|Clock|Mid1ip1|Col1a1|Klf10|Acvr1b|Ccl2|Ets1|Thra|Nr1d1|Apex1|Leo1|Foxo1|Fgf1|P2ry1|Dgat2|Apbb1|Rere|Tef|Paf1|Per2|Pth1r|Dbp|Fastkd3|Agap2|Smad3|Ltbp1|Tic|Cd276|Srebf2|Per1|Pdgfrb|Cited4|Nr1d2|Plin5|Kdr|Khdrbs1|Nup62	1.39e-07
8	NetworkNeighborAL	Circadian rhythm	Clock|Cry2|Nr1d1|Per3|Per2|Tic|Per1|Npas2	1.57e-07
75	GO Process	regulation of cellular metabolic process	Pim1|Gja1|Adarb1|Serpine1|Por|Sfrs10|Clock|Hlx|Tmem100|Atp2b4|Mid1ip1|Col1a1|Pfkfb2|Timp3|Rxrg|Limd1|Klf10|Acvr1b|Ccl2|Usp2|Dnaja1|Cry2|Htra3|Nlk|Ets1|Thra|Nr1d1|Apex1|Leo1|Smarcd2|Dusp7|Rbl2|Foxo1|Fgf1|P2ry1|Msh2|Fzd1|Cx3cl1|Dgat2|Eef2k|Ppp5c|Apbb1|Rere|Gas6|Smad7|Per3|Tef|Sh3bp4|Paf1|Per2|Pth1r|Dbp|Txnip|Fastkd3|Agap2|Stk24|Smad3|Mknk2|Tic|Lpar1|Prr13|Cd276|Srebf2|Tipin|Per1|Pik3ip1|Pdgfrb|Nbl1…	1.89e-07
116	GO Process	regulation of cellular process	Pim1|Gja1|Rilpl1|Cyth3|Adarb1|Serpine1|Por|Sfrs10|Clock|Hlx|Tmem100|Atp2b4|Mid1ip1|Mpzl1|Col1a1|Phlda1|Pfkfb2|Timp3|Rxrg|Fibin|Limd1|Rapgef5|Klf10|Eps8|Acvr1b|Ccl2|Efnb1|Usp2|Dnaja1|Cry2|Ndrg1|Htra3|Ppap2b|Nlk|Ets1|Thra|Nr1d1|Kcnk3|Apex1|Leo1|Ddit4l2|Smarcd2|Dusp7|Grk5|F3|Cygb|Gucy1a3|Rbl2|Foxo1|Fgf1|Enpp3|P2ry1|Msh2|Fzd1|Cx3cl1|Dgat2|Eef2k|Ppp5c|Apbb1|Rere|Gas6|Smad7|Per3|Myrip|Ctsl|Plat|St13|Te…	2.09e-07
54	GO Process	regulation of macromolecule biosynthetic process	Pim1|Gja1|Clock|Hlx|Tmem100|Atp2b4|Col1a1|Rxrg|Limd1|Klf10|Acvr1b|Ccl2|Usp2|Cry2|Htra3|Nlk|Ets1|Thra|Nr1d1|Apex1|Leo1|Smarcd2|Rbl2|Foxo1|Fgf1|P2ry1|Fzd1|Apbb1|Rere|Gas6|Smad7|Per3|Tef|Paf1|Per2|Dbp|Txnip|Fastkd3|Agap2|Smad3|Mknk2|Tic|Prr13|Cd276|Srebf2|Tipin|Per1|Pdgfrb|Nbl1|Cited4|Nr1d2|Kdr|Khdrbs1|Nup62	2.45e-07
79	GO Process	positive regulation of biological process	Pim1|Gja1|Adarb1|Serpine1|Por|Sfrs10|Clock|Hlx|Tmem100|Atp2b4|Mid1ip1|Col1a1|Phlda1|Pfkfb2|Limd1|Klf10|Eps8|Acvr1b|Ccl2|Usp2|Dnaja1|Ets1|Thra|Nr1d1|Apex1|Leo1|F3|Foxo1|Fgf1|Enpp3|P2ry1|Fzd1|Cx3cl1|Dgat2|Eef2k|Ppp5c|Apbb1|Rere|Gas6|Myrip|Plat|Tef|Sh3bp4|Paf1|Per2|Kcnq1|Cdc42ep2|Pth1r|Dbp|Txnip|Fastkd3|Agap2|Stk24|Unc5b|Tril|Smad3|Ltbp1|Tic|Lpar1|Cd276|Cdc25b|Sgms1|Srebf2|Tipin|Per1|Akap12|Pdgfrb|F…	2.58e-07
60	GO Process	response to stress	Gja1|Serpine1|Sfrs10|Clock|Atp2b4|Uck2|Col1a1|Timp3|Limd1|Spon2|Klf10|Eepd1|Ccl2|Xdh|Dnaja1|Ndrg1|Ets1|Kcnk3|Apex1|F3|Cygb|Gucy1a3|Foxo1|Fgf1|P2ry1|Msh2|Cx3cl1|Dnaja2|Eef2k|Ppp5c|Slc2a4|Ucp3|Apbb1|Gas6|Ctsl|Plat|Vwf|Per2|Fads1|Cdc42ep2|Txnip|Eln|Trim72|Stk24|Tril|Smad3|Ltbp1|Hspb7|Tic|Sgms1|Tipin|Gpr182|Pdgfrb|Serinc5|Slc2a1|Aldh3a2|Fbxo31|Mmp14|Glul|Kdr	2.58e-07
127	GO Process	biological regulation	Pim1|Gja1|Rilpl1|Cyth3|Adarb1|Serpine1|Por|Sfrs10|Clock|Hlx|Tmem100|Atp2b4|Mid1ip1|Mpzl1|Col1a1|Phlda1|Pfkfb2|Timp3|Rxrg|Fibin|Limd1|Rapgef5|Azin1|Aco1|Klf10|Eps8|Acvr1b|Ccl2|Efnb1|Usp2|Dnaja1|Cry2|Ndrg1|Htra3|Ppap2b|Nlk|Ets1|Thra|Nr1d1|Kcnk3|Apex1|Leo1|Ddit4l2|Smarcd2|Dusp7|Grk5|F3|Cygb|Gucy1a3|Rbl2|Foxo1|Fgf1|Enpp3|P2ry1|Msh2|Fzd1|Cx3cl1|Dgat2|Dnaja2|Eef2k|Ppp5c|Slc2a4|Apbb1|Rere|Gas6|Smad7|Per…	2.84e-07
54	GO Process	cellular response to chemical stimulus	Pim1|Gja1|Serpine1|Por|Sfrs10|Tmem100|Atp2b4|Ephx1|Uck2|Col1a1|Rxrg|Klf10|Eps8|Ccl2|Xdh|Dnaja1|Ndrg1|Nlk|Ets1|Thra|Nr1d1|Kcnk3|Apex1|F3|Cygb|Foxo1|Fgf1|P2ry1|Fzd1|Cx3cl1|Dgat2|Eef2k|Ppp5c|Slc2a4|Ucp3|Gas6|Smad7|Plat|Sh3bp4|Vwf|Paf1|Wdr6|Cdc42ep2|Eln|Stk24|Smad3|Mknk2|Ltbp1|Tic|Lpar1|Sgms1|Pdgfrb|Nr1d2|Kdr	2.99e-07
53	GO Process	regulation of nucleobase-containing compound metabolic process	Pim1|Gja1|Adarb1|Sfrs10|Clock|Hlx|Tmem100|Atp2b4|Col1a1|Rxrg|Limd1|Klf10|Acvr1b|Usp2|Cry2|Htra3|Nlk|Ets1|Thra|Nr1d1|Apex1|Leo1|Smarcd2|Rbl2|Foxo1|Fgf1|P2ry1|Msh2|Fzd1|Apbb1|Rere|Gas6|Smad7|Per3|Tef|Paf1|Per2|Dbp|Txnip|Fastkd3|Agap2|Smad3|Tic|Prr13|Srebf2|Tipin|Per1|Pdgfrb|Nbl1|Cited4|Nr1d2|Khdrbs1|Nup62	3.46e-07
13	Reference publications	(2014) Fat depot-specific gene signature and ECM remodeling of Sca1(high) adipose-derived stem cells.	Col6a1|Col1a1|Timp3|F3|Mmp15|Tgm2|Slc2a4|Col5a3|Eln|Col4a1|Col4a2|Slc2a1|Mmp14	3.74e-07
73	GO Process	positive regulation of cellular process	Pim1|Gja1|Adarb1|Serpine1|Por|Sfrs10|Clock|Hlx|Tmem100|Atp2b4|Mid1ip1|Col1a1|Phlda1|Pfkfb2|Limd1|Klf10|Eps8|Acvr1b|Ccl2|Usp2|Dnaja1|Ets1|Thra|Nr1d1|Apex1|Leo1|F3|Foxo1|Fgf1|P2ry1|Fzd1|Cx3cl1|Dgat2|Eef2k|Ppp5c|Apbb1|Rere|Gas6|Myrip|Tef|Sh3bp4|Paf1|Per2|Cdc42ep2|Pth1r|Dbp|Txnip|Fastkd3|Agap2|Stk24|Unc5b|Smad3|Tic|Lpar1|Cd276|Cdc25b|Srebf2|Tipin|Per1|Akap12|Pdgfrb|Fbxo31|Adamtsl4|Steap3|Cited4|Mmp14…	4.65e-07
84	GO Process	cellular response to stimulus	Pim1|Gja1|Serpine1|Por|Sfrs10|Clock|Tmem100|Atp2b4|Mpzl1|Ephx1|Uck2|Col1a1|Rxrg|Fibin|Limd1|Rapgef5|Klf10|Eps8|Eepd1|Acvr1b|Ccl2|Xdh|Efnb1|Dnaja1|Cry2|Ndrg1|Ppap2b|Nlk|Ets1|Thra|Nr1d1|Kcnk3|Apex1|Leo1|Grk5|F3|Cygb|Gucy1a3|Foxo1|Fgf1|P2ry1|Msh2|Fzd1|Cx3cl1|Dgat2|Eef2k|Ppp5c|Slc2a4|Ucp3|Apbb1|Gas6|Smad7|Ctsl|Plat|Sh3bp4|Vwf|Paf1|Wdr6|Cdc42ep2|Pth1r|Txnip|Eln|Stk24|Unc5b|Tril|Smad3|Mknk2|Ltbp1|Lphn2…	5.58e-07
119	GO Process	regulation of biological process	Pim1|Gja1|Rilpl1|Cyth3|Adarb1|Serpine1|Por|Sfrs10|Clock|Hlx|Tmem100|Atp2b4|Mid1ip1|Mpzl1|Col1a1|Phlda1|Pfkfb2|Timp3|Rxrg|Fibin|Limd1|Rapgef5|Azin1|Klf10|Eps8|Acvr1b|Ccl2|Efnb1|Usp2|Dnaja1|Cry2|Ndrg1|Htra3|Ppap2b|Nlk|Ets1|Thra|Nr1d1|Kcnk3|Apex1|Leo1|Ddit4l2|Smarcd2|Dusp7|Grk5|F3|Cygb|Gucy1a3|Rbl2|Foxo1|Fgf1|Enpp3|P2ry1|Msh2|Fzd1|Cx3cl1|Dgat2|Eef2k|Ppp5c|Apbb1|Rere|Gas6|Smad7|Per3|Myrip|Ctsl|Plat|S…	6.08e-07
70	GO Process	regulation of nitrogen compound metabolic process	Pim1|Gja1|Adarb1|Serpine1|Por|Sfrs10|Clock|Hlx|Tmem100|Atp2b4|Col1a1|Timp3|Rxrg|Limd1|Azin1|Klf10|Acvr1b|Ccl2|Usp2|Dnaja1|Cry2|Htra3|Nlk|Ets1|Thra|Nr1d1|Apex1|Leo1|Smarcd2|Dusp7|Rbl2|Foxo1|Fgf1|P2ry1|Msh2|Fzd1|Cx3cl1|Dgat2|Eef2k|Ppp5c|Apbb1|Rere|Gas6|Smad7|Per3|Tef|Paf1|Per2|Dbp|Txnip|Fastkd3|Agap2|Stk24|Smad3|Mknk2|Tic|Lpar1|Prr13|Cd276|Srebf2|Tipin|Per1|Pdgfrb|Nbl1|Cited4|Mmp14|Nr1d2|Kdr|Khdrbs…	6.39e-07
134	GO Function	binding	Pim1|Amd1|Gja1|Rilpl1|Cyth3|Adarb1|Hpd|Serpine1|Por|Sfrs10|Clock|Hlx|Atp2b4|Mid1ip1|Fmo2|Ephx1|Fmo3|Uck2|Col1a1|Pfkfb2|Timp3|Rxrg|Fibin|Limd1|Rapgef5|Spon2|Aco1|Klf10|Eps8|Eepd1|Acvr1b|Ccl2|Xdh|Efnb1|Naa60|Usp2|Dnaja1|Cry2|Phospho2|Ndrg1|Htra3|Tmem43|Nlk|Ets1|Thra|Nr1d1|Wipf3|Kcnk3|Apex1|Wee1|Leo1|RGD1309534|Grk5|F3|Cygb|Gucy1a3|Rbl2|Zcchc7|Mat2a|Foxo1|Fgf1|Enpp3|P2ry1|Msh2|B4galt6|Fzd1|Cx3cl1|Ch…	7.45e-07
18	NetworkNeighborAL	Extracellular matrix organization, and O-glycosylation of TSR domain-containing proteins	Lama4|Col6a1|Col6a2|Col1a1|Spon2|Emilin1|Thbs2|Col15a1|Adamts12|Col5a3|Eln|Loxl1|Abi3bp|Fbn1|Col4a1|Col4a2|Adamtsl4|Tmem255b	8.41e-07
49	GO Process	regulation of RNA metabolic process	Pim1|Adarb1|Sfrs10|Clock|Hlx|Tmem100|Atp2b4|Col1a1|Rxrg|Limd1|Klf10|Acvr1b|Usp2|Cry2|Htra3|Nlk|Ets1|Thra|Nr1d1|Apex1|Leo1|Smarcd2|Rbl2|Foxo1|Fgf1|P2ry1|Fzd1|Apbb1|Rere|Gas6|Smad7|Per3|Tef|Paf1|Per2|Dbp|Txnip|Fastkd3|Agap2|Smad3|Tic|Prr13|Srebf2|Per1|Nbl1|Cited4|Nr1d2|Khdrbs1|Nup62	8.59e-07
81	GO Process	developmental process	Gja1|Rilpl1|Adarb1|Serpine1|Tmem120a|Sfrs10|Hlx|Tmem100|Atp2b4|Ephx1|Col1a1|Phlda1|Timp3|Rxrg|Limd1|Aco1|Klf10|Acvr1b|Ccl2|Xdh|Efnb1|Usp2|Ndrg1|Ets1|Thra|Nr1d1|Wipf3|Kcnk3|Apex1|Wee1|Leo1|F3|Foxo1|Fgf1|P2ry1|Msh2|Fzd1|Cx3cl1|Dgat2|Eef2k|Slc2a4|Ucp3|Apbb1|Rere|Gas6|Slc25a38|Ctsl|Tef|Vwf|Paf1|Per2|Fads1|Kcnq1|Pth1r|Dbp|Txnip|Agap2|Eln|Trim72|Stk24|Unc5b|Smad3|Mknk2|Fcgr3|Lphn2|Tic|Lpar1|Srebf2|ENSR…	8.81e-07
51	GO Process	regulation of cellular macromolecule biosynthetic process	Pim1|Gja1|Clock|Hlx|Tmem100|Atp2b4|Col1a1|Rxrg|Limd1|Klf10|Acvr1b|Usp2|Cry2|Htra3|Nlk|Ets1|Thra|Nr1d1|Apex1|Leo1|Smarcd2|Rbl2|Foxo1|Fgf1|P2ry1|Fzd1|Apbb1|Rere|Gas6|Smad7|Per3|Tef|Paf1|Per2|Dbp|Txnip|Fastkd3|Agap2|Smad3|Mknk2|Tic|Prr13|Srebf2|Tipin|Per1|Pdgfrb|Nbl1|Cited4|Nr1d2|Khdrbs1|Nup62	1.01e-06
71	GO Process	regulation of macromolecule metabolic process	Pim1|Gja1|Adarb1|Serpine1|Por|Sfrs10|Clock|Hlx|Tmem100|Atp2b4|Col1a1|Timp3|Rxrg|Limd1|Azin1|Klf10|Acvr1b|Ccl2|Usp2|Dnaja1|Cry2|Htra3|Nlk|Ets1|Thra|Nr1d1|Apex1|Leo1|Smarcd2|Dusp7|Rbl2|Foxo1|Fgf1|P2ry1|Msh2|Fzd1|Cx3cl1|Dgat2|Eef2k|Ppp5c|Apbb1|Rere|Gas6|Smad7|Per3|Tef|Paf1|Per2|Dbp|Txnip|Fastkd3|Agap2|Stk24|Smad3|Mknk2|Tic|Lpar1|Prr13|Cd276|Sgms1|Srebf2|Tipin|Per1|Pdgfrb|Nbl1|Cited4|Mmp14|Nr1d2|Kdr|…	1.11e-06
55	GO Process	regulation of cell communication	Gja1|Cyth3|Por|Clock|Tmem100|Atp2b4|Col1a1|Pfkfb2|Limd1|Eps8|Acvr1b|Ccl2|Dnaja1|Cry2|Htra3|Ppap2b|Nlk|Nr1d1|Kcnk3|Ddit4l2|Dusp7|Grk5|Foxo1|Fgf1|P2ry1|Cx3cl1|Ppp5c|Gas6|Smad7|Myrip|Plat|Sh3bp4|Per2|Kcnq1|Cdc42ep2|Agap2|Trim72|Stk24|Unc5b|Smad3|Fcgr3|Tic|Lpar1|Pim3|Sgms1|Per1|Akap12|Pdgfrb|Nbl1|Mmp14|Plin5|Glul|Kdr|Khdrbs1|Nup62	1.26e-06
13	UniProt Keywords	Biological rhythms	Clock|Klf10|Usp2|Cry2|Nr1d1|Per3|Tef|Per2|Dbp|Tic|Fbxw7|Per1|Nr1d2	1.38e-06
55	GO Process	regulation of signaling	Gja1|Cyth3|Por|Clock|Tmem100|Atp2b4|Col1a1|Pfkfb2|Limd1|Eps8|Acvr1b|Ccl2|Dnaja1|Cry2|Htra3|Ppap2b|Nlk|Nr1d1|Kcnk3|Ddit4l2|Dusp7|Grk5|Foxo1|Fgf1|P2ry1|Cx3cl1|Ppp5c|Gas6|Smad7|Myrip|Plat|Sh3bp4|Per2|Kcnq1|Cdc42ep2|Agap2|Trim72|Stk24|Unc5b|Smad3|Fcgr3|Tic|Lpar1|Pim3|Sgms1|Per1|Akap12|Pdgfrb|Nbl1|Mmp14|Plin5|Glul|Kdr|Khdrbs1|Nup62	1.45e-06
79	UniProt Keywords	Nucleus	Pim1|Ncor2|Adarb1|Tmem120a|Baz1b|Sfrs10|Clock|Hlx|Mid1ip1|Phlda1|Spag7|Elk3|Rxrg|Limd1|Rapgef5|Azin1|Klf10|Efnb1|Usp2|Dnaja1|Cry2|Ndrg1|Tmem43|Foxs1|Nlk|Ets1|Thra|Nr1d1|Apex1|Wee1|Leo1|Fbxo3|RGD1309534|Smarcd2|Grk5|Rbl2|Zcchc7|Foxo1|Fgf1|Stat1|Msh2|Ppp5c|Med10|Apbb1|Rere|Smad7|Per3|Tef|Sh3bp4|Paf1|Tut1|Per2|Pola2|Dbp|Agap2|Stk24|Smad3|ENSRNOP00000039176|Pbx1|Mknk2|Hspb7|Tic|Ppard|Prr13|Fbxw7|Narf…	1.48e-06
54	GO Process	regulation of gene expression	Pim1|Gja1|Adarb1|Serpine1|Sfrs10|Clock|Hlx|Tmem100|Atp2b4|Col1a1|Rxrg|Limd1|Klf10|Acvr1b|Usp2|Cry2|Htra3|Nlk|Ets1|Thra|Nr1d1|Apex1|Leo1|Smarcd2|Rbl2|Foxo1|Fgf1|P2ry1|Fzd1|Apbb1|Rere|Gas6|Smad7|Per3|Tef|Paf1|Per2|Dbp|Txnip|Fastkd3|Agap2|Smad3|Mknk2|Tic|Prr13|Sgms1|Srebf2|Per1|Nbl1|Cited4|Mmp14|Nr1d2|Khdrbs1|Nup62	1.6e-06
46	GO Process	regulation of transcription, DNA-templated	Pim1|Clock|Hlx|Tmem100|Atp2b4|Col1a1|Rxrg|Limd1|Klf10|Acvr1b|Usp2|Cry2|Htra3|Nlk|Ets1|Thra|Nr1d1|Apex1|Leo1|Smarcd2|Rbl2|Foxo1|Fgf1|P2ry1|Fzd1|Apbb1|Rere|Gas6|Smad7|Per3|Tef|Paf1|Per2|Dbp|Txnip|Agap2|Smad3|Tic|Prr13|Srebf2|Per1|Nbl1|Cited4|Nr1d2|Khdrbs1|Nup62	1.6e-06
106	UniProt Keywords	Phosphoprotein	Pim1|Amd1|Gja1|Rilpl1|Adarb1|Hpd|Sfrs10|Clock|Tmem100|Atp2b4|Mid1ip1|Mpzl1|Fmo3|Uck2|Col1a1|Pfkfb2|Limd1|Klf10|Eps8|Eepd1|Acvr1b|Efnb1|Tcp11l2|Dnaja1|Cry2|Ndrg1|Ppap2b|Nlk|Ets1|Nr1d1|Wipf3|Apex1|Wee1|Leo1|Smarcd2|Grk5|Gucy1a3|Rbl2|Zcchc7|Mat2a|Foxo1|Fgf1|Stat1|Tpd52l2|Msh2|Dnaja2|Eef2k|Slc2a4|Apbb1|Rere|Gas6|Smad7|Per3|Myrip|St13|Tef|Sh3bp4|Paf1|Tut1|Per2|Kcnq1|Cdc42ep2|Pola2|Dbp|Txnip|Agap2|Trim…	1.74e-06
35	GO Process	positive regulation of cellular biosynthetic process	Por|Clock|Mid1ip1|Col1a1|Klf10|Acvr1b|Ets1|Thra|Nr1d1|Apex1|Leo1|Foxo1|Fgf1|P2ry1|Dgat2|Apbb1|Rere|Tef|Paf1|Per2|Pth1r|Dbp|Fastkd3|Agap2|Smad3|Tic|Cd276|Srebf2|Per1|Pdgfrb|Cited4|Nr1d2|Plin5|Khdrbs1|Nup62	1.85e-06
61	GO Process	response to organic substance	Pim1|Gja1|Serpine1|Por|Sfrs10|Tmem100|Atp2b4|Ephx1|Col1a1|Pfkfb2|Timp3|Rxrg|Fibin|Klf10|Eps8|Ccl2|Xdh|Dnaja1|Nlk|Ets1|Thra|Nr1d1|Apex1|Grk5|F3|Gucy1a3|Mat2a|Foxo1|Fgf1|P2ry1|Msh2|Fzd1|Cx3cl1|Dgat2|Eef2k|Ppp5c|Slc2a4|Ucp3|Gas6|Smad7|Ctsl|Plat|Sh3bp4|Vwf|Paf1|Wdr6|Fads1|Cdc42ep2|Txnip|Eln|Smad3|Ltbp1|Lpar1|Sgms1|Srebf2|Pdgfrb|Slc2a1|Mmp14|Nr1d2|Glul|Kdr	1.93e-06
57	GO Process	regulation of response to stimulus	Gja1|Cyth3|Por|Clock|Hlx|Tmem100|Atp2b4|Col1a1|Limd1|Eps8|Acvr1b|Ccl2|Dnaja1|Cry2|Htra3|Ppap2b|Nlk|Ets1|Nr1d1|Kcnk3|Ddit4l2|Dusp7|Grk5|Foxo1|Fgf1|Enpp3|P2ry1|Cx3cl1|Ppp5c|Apbb1|Gas6|Smad7|Sh3bp4|Per2|Cdc42ep2|Agap2|Trim72|Stk24|Unc5b|Tril|Smad3|Fcgr3|Tic|Lpar1|Pim3|Cd276|Sgms1|Per1|Akap12|Pdgfrb|Nbl1|Mmp14|Nr1d2|Plin5|Kdr|Khdrbs1|Nup62	2.25e-06
51	GO Process	positive regulation of metabolic process	Gja1|Adarb1|Serpine1|Por|Sfrs10|Clock|Atp2b4|Mid1ip1|Col1a1|Pfkfb2|Klf10|Acvr1b|Ccl2|Ets1|Thra|Nr1d1|Apex1|Leo1|Foxo1|Fgf1|P2ry1|Cx3cl1|Dgat2|Apbb1|Rere|Gas6|Tef|Sh3bp4|Paf1|Per2|Pth1r|Dbp|Fastkd3|Agap2|Stk24|Smad3|Ltbp1|Tic|Lpar1|Cd276|Sgms1|Srebf2|Per1|Pdgfrb|Cited4|Mmp14|Nr1d2|Plin5|Kdr|Khdrbs1|Nup62	2.25e-06
45	GO Process	cellular response to organic substance	Pim1|Gja1|Serpine1|Por|Sfrs10|Tmem100|Atp2b4|Ephx1|Col1a1|Rxrg|Klf10|Eps8|Ccl2|Xdh|Dnaja1|Nlk|Thra|Nr1d1|Apex1|F3|Foxo1|Fgf1|P2ry1|Fzd1|Cx3cl1|Dgat2|Eef2k|Slc2a4|Ucp3|Gas6|Smad7|Plat|Sh3bp4|Vwf|Paf1|Wdr6|Cdc42ep2|Eln|Smad3|Ltbp1|Lpar1|Sgms1|Pdgfrb|Nr1d2|Kdr	3.05e-06
104	GO Process	metabolic process	Pim1|Amd1|Adarb1|Hpd|Por|Sfrs10|Clock|Hlx|Mid1ip1|Fmo2|Ephx1|Fmo3|Uck2|Col1a1|Pfkfb2|Rxrg|Limd1|Azin1|Aco1|Klf10|Eepd1|Acvr1b|Xdh|Naa60|Usp2|Cry2|Klhl38|Phospho2|Htra3|Ppap2b|Gcs1|Nlk|Ets1|Thra|Nr1d1|Apex1|Wee1|Leo1|Smarcd2|Dusp7|Grk5|Cygb|Gucy1a3|Rbl2|Mat2a|Foxo1|Enpp3|Msh2|B4galt6|Chst15|Dgat2|Dnaja2|Eef2k|Ppp5c|Slc2a4|Ucp3|Apbb1|Rere|Gas6|Smad7|Per3|Ctsl|Plat|Tef|Paf1|Tut1|Per2|Fads1|Pola2|Dbp…	3.05e-06
40	GO Process	nucleobase-containing compound biosynthetic process	Amd1|Clock|Hlx|Uck2|Pfkfb2|Rxrg|Limd1|Klf10|Cry2|Nlk|Ets1|Thra|Nr1d1|Apex1|Leo1|Smarcd2|Gucy1a3|Rbl2|Foxo1|Enpp3|Apbb1|Rere|Smad7|Per3|Tef|Paf1|Per2|Pola2|Dbp|Txnip|Smad3|Tic|Prr13|Atp6v0a1|Srebf2|Per1|Cited4|Nr1d2|Khdrbs1|Nup62	3.67e-06
15	NetworkNeighborAL	mixed, incl. basic region leucin zipper, and Circadian rhythm	Clock|Cry2|Nr1d1|Osbpl3|Cipc|Klf15|Per3|Tef|Per2|Dbp|Tic|Srebf2|Per1|Npas2|Nr1d2	3.68e-06
16	NetworkNeighborAL	Extracellular matrix organization, and O-glycosylation of TSR domain-containing proteins	Lama4|Col6a1|Col6a2|Col1a1|Spon2|Emilin1|Thbs2|Col15a1|Adamts12|Col5a3|Eln|Loxl1|Fbn1|Col4a1|Col4a2|Adamtsl4	3.78e-06
99	GO Process	organic substance metabolic process	Pim1|Amd1|Adarb1|Hpd|Por|Sfrs10|Clock|Hlx|Mid1ip1|Fmo2|Ephx1|Uck2|Pfkfb2|Rxrg|Limd1|Azin1|Aco1|Klf10|Eepd1|Acvr1b|Xdh|Naa60|Usp2|Cry2|Klhl38|Htra3|Ppap2b|Gcs1|Nlk|Ets1|Thra|Nr1d1|Apex1|Wee1|Leo1|Smarcd2|Dusp7|Grk5|Cygb|Gucy1a3|Rbl2|Mat2a|Foxo1|Enpp3|Msh2|B4galt6|Chst15|Dgat2|Dnaja2|Eef2k|Ppp5c|Slc2a4|Ucp3|Apbb1|Rere|Gas6|Smad7|Per3|Ctsl|Plat|Tef|Paf1|Tut1|Per2|Fads1|Pola2|Dbp|Txnip|Fastkd3|Trim72…	4.04e-06
6	NetworkNeighborAL	negative regulation of glucocorticoid receptor signaling pathway, and Period circadian-like, C-terminal	Clock|Cry2|Per3|Per2|Tic|Per1	4.26e-06
12	Reference publications	(2010) The cardiomyocyte circadian clock: emerging roles in health and disease.	Gja1|Timp3|Usp2|Cry2|Nr1d1|Dgat2|Per3|Smad3|Tic|Col4a1|Col4a2|Npas2	5.36e-06
8	Reference publications	(2019) Short-term High Fructose Intake Reprograms the Transcriptional Clock Rhythm of the Murine Extraorbital Lacrimal Gland.	Clock|Cry2|Nr1d1|Per3|Per2|Tic|Npas2|Nr1d2	5.37e-06
9	Reference publications	(2014) Cardiomyocyte-specific BMAL1 plays critical roles in metabolism, signaling, and maintenance of contractile function of the heart.	Clock|Nr1d1|Dgat2|Klf15|Per3|Tef|Tic|Col4a1|Col4a2	5.41e-06
14	Reference publications	(2009) The aortic ring model of angiogenesis: a quarter century of search and discovery.	Serpine1|Timp3|Map2k6|Efnb1|Tspan18|Vwf|Unc5b|Tek|Robo4|ENSRNOP00000057050|Tspan7|Mmp14|rCG_47178|Kdr	5.41e-06
30	GO Process	negative regulation of response to stimulus	Gja1|Clock|Hlx|Atp2b4|Limd1|Dnaja1|Cry2|Htra3|Nlk|Ets1|Ddit4l2|Dusp7|Grk5|Foxo1|Enpp3|Gas6|Sh3bp4|Agap2|Trim72|Smad3|Tic|Lpar1|Pim3|Cd276|Sgms1|Per1|Nbl1|Mmp14|Plin5|Nup62	5.99e-06
32	GO Process	positive regulation of macromolecule biosynthetic process	Clock|Col1a1|Klf10|Acvr1b|Ccl2|Ets1|Thra|Nr1d1|Apex1|Leo1|Foxo1|Fgf1|P2ry1|Apbb1|Rere|Tef|Paf1|Per2|Dbp|Fastkd3|Agap2|Smad3|Tic|Cd276|Srebf2|Per1|Pdgfrb|Cited4|Nr1d2|Kdr|Khdrbs1|Nup62	5.99e-06
41	UniProt Keywords	Ubl conjugation	Pim1|Gja1|Sfrs10|Clock|Azin1|Klf10|Eps8|Acvr1b|Cry2|Ets1|Nr1d1|Apex1|Wee1|Smarcd2|Zcchc7|Mat2a|Foxo1|Fzd1|Dnaja2|Slc2a4|Apbb1|Rere|Smad7|Per3|Paf1|Per2|Kcnq1|Txnip|Smad3|Tic|Pim3|Fbxw7|Srebf2|Per1|Akap12|Pdgfrb|Tsnax|Nr1d2|Glul|Kdr|Khdrbs1	6.28e-06
8	Reference publications	(2018) Electroconvulsive Seizure Alters the Expression and Daily Oscillation of Circadian Genes in the Rat Frontal Cortex.	Clock|Cry2|Nr1d1|Per3|Per2|Tic|Npas2|Nr1d2	8.03e-06
8	Reference publications	(2018) Daily variation of gene expression in diverse rat tissues.	Clock|Ccl2|Cry2|Nr1d1|Per3|Per2|Tic|Per1	8.03e-06
94	GO Process	primary metabolic process	Pim1|Amd1|Adarb1|Hpd|Por|Sfrs10|Clock|Hlx|Mid1ip1|Fmo2|Uck2|Pfkfb2|Rxrg|Limd1|Azin1|Aco1|Klf10|Eepd1|Acvr1b|Xdh|Naa60|Usp2|Cry2|Klhl38|Htra3|Ppap2b|Gcs1|Nlk|Ets1|Thra|Nr1d1|Apex1|Wee1|Leo1|Smarcd2|Dusp7|Grk5|Cygb|Gucy1a3|Rbl2|Foxo1|Enpp3|Msh2|B4galt6|Chst15|Dgat2|Eef2k|Ppp5c|Ucp3|Apbb1|Rere|Gas6|Smad7|Per3|Ctsl|Plat|Tef|Paf1|Tut1|Per2|Fads1|Pola2|Dbp|Txnip|Fastkd3|Trim72|Stk24|Smad3|Mknk2|Tic|Msm…	8.39e-06
47	GO Process	positive regulation of cellular metabolic process	Adarb1|Por|Sfrs10|Clock|Atp2b4|Mid1ip1|Col1a1|Pfkfb2|Klf10|Acvr1b|Ccl2|Ets1|Thra|Nr1d1|Apex1|Leo1|Foxo1|Fgf1|P2ry1|Cx3cl1|Dgat2|Apbb1|Rere|Gas6|Tef|Sh3bp4|Paf1|Per2|Pth1r|Dbp|Fastkd3|Agap2|Stk24|Smad3|Tic|Lpar1|Cd276|Srebf2|Per1|Pdgfrb|Cited4|Mmp14|Nr1d2|Plin5|Kdr|Khdrbs1|Nup62	8.39e-06
14	GO Process	cellular response to nutrient levels	Pim1|Serpine1|Col1a1|Klf10|Ccl2|Foxo1|Fzd1|Gas6|Ctsl|Eln|Stk24|Ltbp1|Slc2a1|Glul	9.26e-06
9	Reference publications	(2018) An Ultradian Feeding Schedule in Rats Affects Metabolic Gene Expression in Liver, Brown Adipose Tissue and Skeletal Muscle with Only Mild Effects on Circadian Clocks.	Clock|Cry2|Nr1d1|Slc2a4|Ucp3|Per3|Per2|Tic|Per1	1.06e-05
11	Reference publications	(2018) Circadian clocks: from stem cells to tissue homeostasis and regeneration.	Cry2|Nr1d1|Kpna2|Dgat2|Klf15|Tef|Per2|Tic|Per1|Npas2|Slc2a1	1.06e-05
15	Reference publications	(2015) Differences between Mice and Humans in Regulation and the Molecular Network of Collagen, Type III, Alpha-1 at the Gene Expression Level: Obstacles that Translational Research Must Overcome.	Gja1|Col6a1|Olfml2b|Col1a1|Thbs2|Col15a1|Klf15|Adamts12|Col5a3|Loxl1|Mknk2|Fbn1|Col4a1|Col4a2|Lims2	1.06e-05
36	UniProt Keywords	Transcription regulation	Clock|Hlx|Rxrg|Limd1|Klf10|Cry2|Nlk|Ets1|Thra|Nr1d1|Apex1|Leo1|Smarcd2|Rbl2|Foxo1|Stat1|Med10|Apbb1|Rere|Smad7|Per3|Tef|Paf1|Per2|Dbp|Txnip|Smad3|Tic|Ppard|Prr13|Srebf2|Per1|Npas2|Cited4|Nr1d2|Khdrbs1	1.19e-05
21	GO Process	response to oxygen levels	Serpine1|Uck2|Col1a1|Limd1|Ccl2|Ndrg1|Ets1|Kcnk3|Cygb|Foxo1|Cx3cl1|Eef2k|Slc2a4|Ucp3|Eln|Smad3|Lpar1|Gpr182|Pdgfrb|Mmp14|Kdr	1.2e-05
32	GO Process	positive regulation of gene expression	Gja1|Adarb1|Serpine1|Sfrs10|Clock|Col1a1|Klf10|Acvr1b|Ets1|Thra|Nr1d1|Leo1|Foxo1|Fgf1|P2ry1|Apbb1|Gas6|Tef|Paf1|Dbp|Fastkd3|Agap2|Smad3|Tic|Sgms1|Srebf2|Per1|Cited4|Mmp14|Nr1d2|Khdrbs1|Nup62	1.2e-05
10	Reference publications	(2010) Interactions of the circadian CLOCK system and the HPA axis.	Serpine1|Clock|Cry2|Nr1d1|Per3|Per2|Dbp|Tic|Npas2|Nr1d2	1.28e-05
33	GO Process	transcription, DNA-templated	Clock|Hlx|Rxrg|Limd1|Klf10|Cry2|Nlk|Ets1|Thra|Nr1d1|Apex1|Leo1|Smarcd2|Rbl2|Foxo1|Apbb1|Rere|Smad7|Per3|Tef|Paf1|Per2|Dbp|Txnip|Smad3|Tic|Prr13|Srebf2|Per1|Cited4|Nr1d2|Khdrbs1|Nup62	1.29e-05
46	GO Process	regulation of signal transduction	Cyth3|Por|Clock|Tmem100|Atp2b4|Col1a1|Limd1|Eps8|Acvr1b|Ccl2|Dnaja1|Cry2|Htra3|Ppap2b|Nlk|Kcnk3|Ddit4l2|Dusp7|Grk5|Foxo1|Fgf1|P2ry1|Cx3cl1|Ppp5c|Gas6|Smad7|Sh3bp4|Cdc42ep2|Agap2|Trim72|Stk24|Unc5b|Smad3|Fcgr3|Tic|Lpar1|Sgms1|Per1|Akap12|Pdgfrb|Nbl1|Mmp14|Plin5|Kdr|Khdrbs1|Nup62	1.37e-05
8	Reference publications	(2016) The Tibetan medicine Zuotai influences clock gene expression in the liver of mice.	Por|Clock|Cry2|Nr1d1|Per3|Tic|Npas2|Nr1d2	1.45e-05
9	Reference publications	(2010) Renal medullary microRNAs in Dahl salt-sensitive rats: miR-29b regulates several collagens and related genes.	Col6a1|Col6a2|Col1a1|Col15a1|Col5a3|Eln|Fbn1|Col4a1|Col4a2	1.45e-05
45	GO Process	response to oxygen-containing compound	Pim1|Gja1|Serpine1|Por|Sfrs10|Atp2b4|Col1a1|Pfkfb2|Timp3|Rxrg|Fibin|Klf10|Eps8|Ccl2|Xdh|Ets1|Apex1|Grk5|F3|Mat2a|Foxo1|Msh2|Fzd1|Dgat2|Eef2k|Ppp5c|Slc2a4|Ucp3|Gas6|Ctsl|Plat|Sh3bp4|Vwf|Paf1|Wdr6|Fads1|Txnip|Eln|Ltbp1|Lpar1|Sgms1|Pdgfrb|Slc2a1|Aldh3a2|Glul	1.66e-05
9	Reference publications	(2017) Ticking time bombs: connections between circadian clocks and cancer.	Cdkn1a|Cry2|Nr1d1|Wee1|Foxo1|Tic|Fbxw7|Npas2|Nr1d2	1.67e-05
41	GO Process	organic cyclic compound biosynthetic process	Amd1|Clock|Hlx|Uck2|Pfkfb2|Rxrg|Limd1|Klf10|Cry2|Nlk|Ets1|Thra|Nr1d1|Apex1|Leo1|Smarcd2|Gucy1a3|Rbl2|Foxo1|Enpp3|Apbb1|Rere|Smad7|Per3|Tef|Paf1|Per2|Pola2|Dbp|Txnip|Smad3|Tic|Msmo1|Prr13|Atp6v0a1|Srebf2|Per1|Cited4|Nr1d2|Khdrbs1|Nup62	1.68e-05
40	GO Process	negative regulation of metabolic process	Gja1|Adarb1|Serpine1|Por|Sfrs10|Clock|Atp2b4|Timp3|Limd1|Azin1|Klf10|Acvr1b|Usp2|Dnaja1|Cry2|Nr1d1|Dusp7|Cygb|Foxo1|Msh2|Dgat2|Ppp5c|Apbb1|Rere|Gas6|Smad7|Per3|Paf1|Per2|Txnip|Smad3|Tic|Cd276|Tipin|Per1|Pik3ip1|Nr1d2|Plin5|Khdrbs1|Nup62	1.69e-05
10	Reference publications	(2012) Role of MicroRNAs in Fibrosis.	Serpine1|Col1a1|Smad7|Adamts12|Plat|Col5a3|Smad3|Fbn1|Col4a1|Col4a2	1.88e-05
56	GO Process	biosynthetic process	Amd1|Clock|Hlx|Ephx1|Uck2|Col1a1|Pfkfb2|Rxrg|Limd1|Azin1|Klf10|Cry2|Nlk|Ets1|Thra|Nr1d1|Apex1|Leo1|Smarcd2|Gucy1a3|Rbl2|Mat2a|Foxo1|Enpp3|B4galt6|Chst15|Dgat2|Slc2a4|Apbb1|Rere|Smad7|Per3|Tef|Paf1|Per2|Fads1|Pola2|Dbp|Txnip|Smad3|Tic|Msmo1|Prr13|Coq10b|Sgms1|Atp6v0a1|Srebf2|Tipin|Per1|Pdgfrb|Serinc5|Cited4|Nr1d2|Glul|Khdrbs1|Nup62	1.97e-05
8	GO Process	circadian regulation of gene expression	Clock|Usp2|Cry2|Nr1d1|Per3|Per2|Tic|Per1	2.05e-05
7	Reference publications	(2019) Long-Term Effects of Altered Photoperiod During Pregnancy on Liver Gene Expression of the Progeny.	Serpine1|Clock|Cry2|Nr1d1|Per3|Plat|Tic	2.1e-05
11	Reference publications	(2012) Circadian rhythms of fetal liver transcription persist in the absence of canonical circadian clock gene expression rhythms in vivo.	Clock|Cry2|Nr1d1|Wee1|Per3|Tef|Per2|Tic|Per1|Npas2|Nr1d2	2.1e-05
28	GO Process	positive regulation of RNA metabolic process	Adarb1|Sfrs10|Clock|Col1a1|Klf10|Acvr1b|Ets1|Thra|Nr1d1|Apex1|Leo1|Foxo1|Fgf1|P2ry1|Apbb1|Rere|Tef|Paf1|Per2|Dbp|Agap2|Smad3|Tic|Srebf2|Per1|Cited4|Nr1d2|Nup62	2.15e-05
42	GO Process	response to endogenous stimulus	Gja1|Serpine1|Por|Tmem100|Atp2b4|Ephx1|Col1a1|Timp3|Rxrg|Fibin|Klf10|Ccl2|Dnaja1|Nlk|Ets1|Thra|Nr1d1|Apex1|F3|Mat2a|Foxo1|Fgf1|P2ry1|Fzd1|Eef2k|Slc2a4|Ucp3|Smad7|Ctsl|Plat|Sh3bp4|Wdr6|Fads1|Txnip|Eln|Smad3|Ltbp1|Srebf2|Pdgfrb|Slc2a1|Mmp14|Nr1d2	2.15e-05
55	GO Process	organic substance biosynthetic process	Amd1|Clock|Hlx|Ephx1|Uck2|Pfkfb2|Rxrg|Limd1|Azin1|Klf10|Cry2|Nlk|Ets1|Thra|Nr1d1|Apex1|Leo1|Smarcd2|Gucy1a3|Rbl2|Mat2a|Foxo1|Enpp3|B4galt6|Chst15|Dgat2|Slc2a4|Apbb1|Rere|Smad7|Per3|Tef|Paf1|Per2|Fads1|Pola2|Dbp|Txnip|Smad3|Tic|Msmo1|Prr13|Coq10b|Sgms1|Atp6v0a1|Srebf2|Tipin|Per1|Pdgfrb|Serinc5|Cited4|Nr1d2|Glul|Khdrbs1|Nup62	2.35e-05
43	GO Process	response to external stimulus	Pim1|Gja1|Serpine1|Por|Clock|Col1a1|Timp3|Spon2|Klf10|Ccl2|Xdh|Efnb1|Usp2|Cry2|Ets1|Thra|F3|Foxo1|P2ry1|Fzd1|Cx3cl1|Ucp3|Gas6|Ctsl|Vwf|Paf1|Fads1|Cdc42ep2|Txnip|Eln|Stk24|Unc5b|Tril|Smad3|Ltbp1|Lpar1|Sgms1|Per1|Pdgfrb|Serinc5|Slc2a1|Mmp14|Glul	2.41e-05
10	Reference publications	(2019) Identification of key genes, pathways and potential therapeutic agents for liver fibrosis using an integrated bioinformatics analysis.	Col6a1|Col6a2|Col1a1|Thbs2|Col15a1|Vwf|Smad3|Fbn1|Col4a1|Col4a2	2.42e-05
8	KEGG Pathways	Circadian rhythm	Clock|Cry2|Nr1d1|Per3|Per2|Tic|Per1|Npas2	2.59e-05
37	GO Process	negative regulation of cellular metabolic process	Gja1|Adarb1|Serpine1|Por|Sfrs10|Clock|Atp2b4|Timp3|Limd1|Klf10|Usp2|Dnaja1|Cry2|Nr1d1|Dusp7|Foxo1|Msh2|Dgat2|Ppp5c|Apbb1|Rere|Gas6|Smad7|Per3|Paf1|Per2|Txnip|Smad3|Tic|Cd276|Tipin|Per1|Pik3ip1|Nr1d2|Plin5|Khdrbs1|Nup62	2.67e-05
11	Reference publications	(2019) 2,3,7,8-Tetrachlorodibenzo-p-dioxin abolishes circadian regulation of hepatic metabolic activity in mice.	Cry2|Nr1d1|Kpna2|Klf15|Per3|Tef|Tic|Per1|Npas2|Leprotl1|Nr1d2	2.82e-05
8	Reference publications	(2014) Diurnal oscillation of amygdala clock gene expression and loss of synchrony in a mouse model of depression.	Clock|Cry2|Nr1d1|Per3|Tic|Npas2|Nr1d2|Kdr	2.82e-05
8	Reference publications	(2013) Chronobiology of Melatonin beyond the Feedback to the Suprachiasmatic Nucleus-Consequences to Melatonin Dysfunction.	Clock|Cry2|Nr1d1|Per3|Tic|Per1|Npas2|Nr1d2	2.82e-05
9	UniProt Keywords	Collagen	Col6a2|Col1a1|Emilin1|Col15a1|Col5a3|P4ha2|Col4a1|Col4a2|C1qtnf7	3.2e-05
35	GO Process	negative regulation of nitrogen compound metabolic process	Gja1|Adarb1|Serpine1|Por|Sfrs10|Clock|Atp2b4|Timp3|Limd1|Azin1|Klf10|Usp2|Dnaja1|Cry2|Nr1d1|Dusp7|Foxo1|Msh2|Ppp5c|Apbb1|Rere|Gas6|Smad7|Per3|Paf1|Per2|Txnip|Smad3|Tic|Cd276|Tipin|Per1|Nr1d2|Khdrbs1|Nup62	3.5e-05
41	GO Process	regulation of developmental process	Pim1|Gja1|Por|Clock|Hlx|Tmem100|Col1a1|Rxrg|Limd1|Klf10|Eps8|Acvr1b|Ccl2|Usp2|Ets1|Nr1d1|Leo1|Foxo1|Fgf1|Enpp3|P2ry1|Fzd1|Cx3cl1|Eef2k|Apbb1|Gas6|Paf1|Per2|Cdc42ep2|Agap2|Trim72|Stk24|Smad3|Tic|Lpar1|Cd276|Pdgfrb|Fbxo31|Mmp14|Nr1d2|Kdr	3.53e-05
91	GO Process	cellular metabolic process	Pim1|Amd1|Adarb1|Hpd|Por|Sfrs10|Clock|Hlx|Fmo2|Ephx1|Fmo3|Uck2|Pfkfb2|Rxrg|Limd1|Azin1|Aco1|Klf10|Eepd1|Acvr1b|Xdh|Naa60|Usp2|Cry2|Klhl38|Phospho2|Ppap2b|Nlk|Ets1|Thra|Nr1d1|Apex1|Wee1|Leo1|Smarcd2|Dusp7|Grk5|Cygb|Gucy1a3|Rbl2|Mat2a|Foxo1|Enpp3|Msh2|B4galt6|Dgat2|Eef2k|Ppp5c|Ucp3|Apbb1|Rere|Gas6|Smad7|Per3|Ctsl|Tef|Paf1|Tut1|Per2|Fads1|Pola2|Dbp|Txnip|Fastkd3|Trim72|Stk24|Smad3|Mknk2|Tic|Pim3|Prr…	3.53e-05
23	GO Process	negative regulation of signal transduction	Clock|Atp2b4|Limd1|Dnaja1|Cry2|Htra3|Nlk|Ddit4l2|Dusp7|Grk5|Foxo1|Gas6|Sh3bp4|Agap2|Trim72|Tic|Lpar1|Sgms1|Per1|Nbl1|Mmp14|Plin5|Nup62	3.53e-05
70	GO Process	anatomical structure development	Gja1|Rilpl1|Adarb1|Serpine1|Sfrs10|Hlx|Tmem100|Atp2b4|Ephx1|Col1a1|Phlda1|Timp3|Rxrg|Limd1|Aco1|Klf10|Acvr1b|Ccl2|Efnb1|Usp2|Ndrg1|Ets1|Thra|Wipf3|Kcnk3|Wee1|Leo1|Foxo1|Fgf1|P2ry1|Msh2|Fzd1|Cx3cl1|Dgat2|Eef2k|Apbb1|Rere|Gas6|Slc25a38|Ctsl|Tef|Vwf|Paf1|Per2|Kcnq1|Pth1r|Dbp|Txnip|Agap2|Eln|Trim72|Stk24|Unc5b|Smad3|Mknk2|Fcgr3|Lphn2|Tic|Lpar1|ENSRNOP00000057050|Pdgfrb|Serinc5|Slc2a1|Fbxo31|Tsnax|Ada…	3.62e-05
24	GO Process	negative regulation of nucleobase-containing compound metabolic process	Gja1|Sfrs10|Clock|Limd1|Klf10|Usp2|Cry2|Nr1d1|Foxo1|Msh2|Apbb1|Rere|Gas6|Smad7|Per3|Paf1|Per2|Txnip|Smad3|Tic|Tipin|Per1|Nr1d2|Khdrbs1	3.73e-05
81	GO Process	multicellular organismal process	Gja1|Adarb1|Serpine1|Sfrs10|Clock|Hlx|Tmem100|Atp2b4|Ephx1|Col1a1|Phlda1|Timp3|Rxrg|Limd1|Aco1|Klf10|Eps8|Acvr1b|Ccl2|Efnb1|Usp2|Dnaja1|Cry2|Ndrg1|Ets1|Thra|Nr1d1|Wipf3|Kcnk3|Wee1|Leo1|F3|Foxo1|Fgf1|P2ry1|Msh2|Fzd1|Cx3cl1|Dgat2|Eef2k|Apbb1|Rere|Gas6|Per3|Slc25a38|Ctsl|Tef|Vwf|Paf1|Per2|Kcnq1|Pth1r|Dbp|Txnip|Agap2|Eln|Trim72|Stk24|Unc5b|Smad3|Mknk2|Fcgr3|Slc19a1|Lphn2|Tic|Lpar1|Srebf2|Per1|ENSRNOP…	3.77e-05
7	Reference publications	(2012) Glucose can promote a glucocorticoid resistance state.	Clock|Klf10|Cry2|Per3|Per2|Txnip|Tic	3.97e-05
7	Reference publications	(2005) Circadian expression of clock genes and clock-controlled genes in the rat retina.	Cry2|Nr1d1|Per3|Per2|Tic|Per1|Nr1d2	3.97e-05
9	Reference publications	(2019) Deciphering the Molecular Basis of Melatonin Protective Effects on Breast Cells Treated with Doxorubicin: TWIST1 a Transcription Factor Involved in EMT and Metastasis, a Novel Target of Melatonin.	Cdkn1a|Serpine1|Clock|Cry2|Wee1|Per3|Per2|Tic|Npas2	4.58e-05
10	Reference publications	(2014) Diabetic nephropathy--emerging epigenetic mechanisms.	Serpine1|Col1a1|Azin1|Ccl2|Ets1|Cx3cl1|Smad7|Smad3|Col4a1|Col4a2	4.7e-05
7	Reference publications	(2018) Modulation of Motoneuronal Activity With Sleep-Wake States and Motoneuronal Gene Expression Vary With Circadian Rest-Activity Cycle.	Cry2|Nr1d1|Per3|Per2|Tic|Per1|Npas2	5.13e-05
7	Reference publications	(2009) A role for the circadian genes in drug addiction.	Clock|Cry2|Nr1d1|Per2|Tic|Per1|Npas2	5.13e-05
8	Reference publications	(....) Central Circadian Clock Regulates Energy Metabolism.	Clock|Cry2|Nr1d1|Per3|Tef|Tic|Fbxw7|Npas2	5.13e-05
10	GO Process	regulation of circadian rhythm	Clock|Klf10|Usp2|Cry2|Nr1d1|Per3|Per2|Tic|Per1|Nr1d2	5.53e-05
12	Reference publications	(2018) Ursolic Acid Attenuates Hepatic Steatosis, Fibrosis, and Insulin Resistance by Modulating the Circadian Rhythm Pathway in Diet-Induced Obese Mice.	Col6a1|Clock|Col1a1|Ccl2|Ucp3|Per3|Tef|Dbp|Tic|Col4a1|Col4a2|Nr1d2	5.59e-05
35	GO Process	response to organic cyclic compound	Pim1|Gja1|Serpine1|Atp2b4|Ephx1|Col1a1|Timp3|Rxrg|Fibin|Ccl2|Dnaja1|Ets1|Thra|Nr1d1|Apex1|Grk5|F3|Gucy1a3|Mat2a|Foxo1|P2ry1|Msh2|Fzd1|Eef2k|Ppp5c|Ucp3|Ctsl|Plat|Fads1|Txnip|Eln|Ltbp1|Pdgfrb|Mmp14|Nr1d2	5.73e-05
84	GO Process	nitrogen compound metabolic process	Pim1|Amd1|Adarb1|Hpd|Por|Sfrs10|Clock|Hlx|Fmo2|Uck2|Pfkfb2|Rxrg|Limd1|Azin1|Klf10|Eepd1|Acvr1b|Xdh|Naa60|Usp2|Cry2|Klhl38|Htra3|Nlk|Ets1|Thra|Nr1d1|Apex1|Wee1|Leo1|Smarcd2|Dusp7|Grk5|Gucy1a3|Rbl2|Foxo1|Enpp3|Msh2|B4galt6|Dgat2|Eef2k|Ppp5c|Apbb1|Rere|Gas6|Smad7|Per3|Ctsl|Plat|Tef|Paf1|Tut1|Per2|Pola2|Dbp|Txnip|Fastkd3|Trim72|Stk24|Smad3|Mknk2|Tic|Pim3|Prr13|Fbxw7|Cdc25b|Sgms1|Atp6v0a1|Srebf2|Tipin…	5.73e-05
26	GO Process	positive regulation of nucleic acid-templated transcription	Clock|Col1a1|Klf10|Acvr1b|Ets1|Thra|Nr1d1|Apex1|Leo1|Foxo1|Fgf1|P2ry1|Apbb1|Rere|Tef|Paf1|Per2|Dbp|Agap2|Smad3|Tic|Srebf2|Per1|Cited4|Nr1d2|Nup62	6.06e-05
8	Reference publications	(2015) KPNB1 mediates PERCRY nuclear translocation and circadian clock function.	Clock|Cry2|Nr1d1|Kpna2|Per3|Tic|Npas2|Nr1d2	6.12e-05
8	Reference publications	(2013) Mir-29 repression in bladder outlet obstruction contributes to matrix remodeling and altered stiffness.	Col1a1|Col15a1|Eln|Smad3|Ltbp1|Fbn1|Col4a1|Col4a2	6.12e-05
29	GO Process	positive regulation of nucleobase-containing compound metabolic process	Adarb1|Sfrs10|Clock|Col1a1|Klf10|Acvr1b|Ets1|Thra|Nr1d1|Apex1|Leo1|Foxo1|Fgf1|P2ry1|Apbb1|Rere|Tef|Paf1|Per2|Dbp|Agap2|Smad3|Tic|Srebf2|Per1|Pdgfrb|Cited4|Nr1d2|Nup62	6.34e-05
25	GO Process	negative regulation of biosynthetic process	Gja1|Clock|Atp2b4|Limd1|Klf10|Usp2|Cry2|Nr1d1|Cygb|Foxo1|Apbb1|Rere|Gas6|Smad7|Per3|Paf1|Per2|Txnip|Smad3|Tic|Cd276|Tipin|Per1|Nr1d2|Khdrbs1	6.34e-05
26	UniProt Keywords	Kinase	Cdkn1a|Pim1|Uck2|Pfkfb2|Map2k6|Acvr1b|Nuak1|Nlk|Wee1|Grk5|Map4k4|Uckl1|Zfp512b|Eef2k|Axl|Sphk2|Stk24|Tek|Clk1|Mknk2|Abl1|Pim3|Sgms1|Srpk2|Pdgfrb|Kdr	6.47e-05
6	Reference publications	(2017) MicroRNAs modulate core-clock gene expression in pancreatic islets during early postnatal life in rats.	Cry2|Nr1d1|Per3|Per2|Tic|Npas2	6.51e-05
6	Reference publications	(2015) Chromosomal assignment of quantitative trait loci influencing baseline circulating total cholesterol level in male laboratory mice: report of a consomic strain survey and comparison with published results.	Cry2|Nr1d1|Per3|Tic|Npas2|Nr1d2	6.51e-05
9	Reference publications	(2012) A survey of genomic studies supports association of circadian clock genes with bipolar disorder spectrum illnesses and lithium response.	Cdkn1a|Gja1|Clock|Cry2|Nr1d1|Tic|Per1|Npas2|Nr1d2	6.51e-05
6	Reference publications	(2007) Localization of a circadian clock in mammalian photoreceptors.	Cry2|Nr1d1|Per3|Per2|Tic|Npas2	6.51e-05
6	Reference publications	(2005) The intrinsic circadian clock within the cardiomyocyte.	Thra|Nr1d1|Ucp3|Per2|Dbp|Tic	6.51e-05
10	Reference publications	(2018) A Systems-Level Analysis Reveals Circadian Regulation of Splicing in Colorectal Cancer.	Clock|Cry2|Nr1d1|Mat2a|Per3|Tef|Per2|Dbp|Tic|Npas2	6.53e-05
8	Reference publications	(2018) Novel Treatment Strategies for the Nervous System: Circadian Clock Genes, Non-coding RNAs, and Forkhead Transcription Factors.	Clock|Cry2|Nr1d1|Foxo1|Per3|Per2|Tic|Per1	6.53e-05
8	Reference publications	(2013) Increased sensitivity of the circadian system to temporal changes in the feeding regime of spontaneously hypertensive rats - a potential role for Bmal2 in the liver.	Serpine1|Clock|Cry2|Nr1d1|Wee1|Per2|Tic|Per1	6.53e-05
9	Reference publications	(2015) Epigenetic Changes in Endothelial Progenitors as a Possible Cellular Basis for Glycemic Memory in Diabetic Vascular Complications.	Serpine1|Fgf1|Stat1|Ctsl|Vwf|Tek|Col4a1|Col4a2|Kdr	6.68e-05
25	GO Process	negative regulation of signaling	Clock|Atp2b4|Limd1|Dnaja1|Cry2|Htra3|Nlk|Ddit4l2|Dusp7|Grk5|Foxo1|Gas6|Sh3bp4|Kcnq1|Agap2|Trim72|Tic|Lpar1|Pim3|Sgms1|Per1|Nbl1|Mmp14|Plin5|Nup62	6.8e-05
66	GO Process	multicellular organism development	Gja1|Adarb1|Serpine1|Sfrs10|Hlx|Tmem100|Atp2b4|Ephx1|Col1a1|Phlda1|Timp3|Rxrg|Aco1|Klf10|Acvr1b|Ccl2|Efnb1|Usp2|Ndrg1|Ets1|Thra|Wipf3|Kcnk3|Wee1|Leo1|Foxo1|Fgf1|P2ry1|Msh2|Fzd1|Cx3cl1|Dgat2|Eef2k|Apbb1|Rere|Gas6|Slc25a38|Ctsl|Tef|Vwf|Paf1|Per2|Kcnq1|Pth1r|Dbp|Txnip|Agap2|Eln|Trim72|Stk24|Unc5b|Smad3|Mknk2|Fcgr3|Lphn2|Tic|Lpar1|ENSRNOP00000057050|Pdgfrb|Serinc5|Slc2a1|Fbxo31|Tsnax|Mmp14|Kdr|Gas7	6.8e-05
32	GO Process	response to lipid	Pim1|Gja1|Serpine1|Ephx1|Col1a1|Rxrg|Fibin|Ccl2|Xdh|Dnaja1|Ets1|Thra|Nr1d1|F3|Foxo1|Fzd1|Dgat2|Ppp5c|Ucp3|Ctsl|Plat|Vwf|Paf1|Fads1|Txnip|Eln|Ltbp1|Lpar1|Sgms1|Srebf2|Pdgfrb|Nr1d2	6.86e-05
25	GO Process	negative regulation of cell communication	Clock|Atp2b4|Limd1|Dnaja1|Cry2|Htra3|Nlk|Ddit4l2|Dusp7|Grk5|Foxo1|Gas6|Sh3bp4|Kcnq1|Agap2|Trim72|Tic|Lpar1|Pim3|Sgms1|Per1|Nbl1|Mmp14|Plin5|Nup62	6.86e-05
31	GO Process	cellular response to endogenous stimulus	Gja1|Serpine1|Por|Tmem100|Atp2b4|Ephx1|Col1a1|Rxrg|Klf10|Ccl2|Dnaja1|Nlk|Thra|Nr1d1|Apex1|Foxo1|Fgf1|P2ry1|Fzd1|Eef2k|Slc2a4|Ucp3|Smad7|Plat|Sh3bp4|Wdr6|Eln|Smad3|Ltbp1|Pdgfrb|Nr1d2	6.93e-05
7	Reference publications	(2010) Genomics and systems approaches in the mammalian circadian clock.	Clock|Cry2|Nr1d1|Per3|Tic|Npas2|Nr1d2	7.07e-05
8	Reference publications	(2014) Circadian control of glucose metabolism.	Clock|Cry2|Nr1d1|Slc2a4|Per3|Tef|Tic|Npas2	7.56e-05
9	Reference publications	(2019) microRNA Crosstalk Influences Epithelial-to-Mesenchymal, Endothelial-to-Mesenchymal, and Macrophage-to-Mesenchymal Transitions in the Kidney.	Col1a1|Tom1|Map4k4|Vwf|Tek|Smad3|Col4a1|Col4a2|Kdr	7.63e-05
9	Reference publications	(2016) Interdependence of nutrient metabolism and the circadian clock system: Importance for metabolic health.	Serpine1|Cry2|Thra|Nr1d1|Foxo1|Per3|Tef|Tic|Npas2	7.63e-05
61	GO Process	system development	Gja1|Adarb1|Serpine1|Sfrs10|Hlx|Tmem100|Atp2b4|Ephx1|Col1a1|Phlda1|Timp3|Rxrg|Aco1|Klf10|Acvr1b|Ccl2|Efnb1|Usp2|Ndrg1|Ets1|Thra|Kcnk3|Wee1|Foxo1|Fgf1|P2ry1|Msh2|Fzd1|Cx3cl1|Dgat2|Eef2k|Apbb1|Rere|Gas6|Slc25a38|Ctsl|Vwf|Per2|Kcnq1|Pth1r|Dbp|Txnip|Agap2|Eln|Trim72|Stk24|Unc5b|Smad3|Mknk2|Fcgr3|Lphn2|Tic|Lpar1|ENSRNOP00000057050|Pdgfrb|Serinc5|Slc2a1|Fbxo31|Mmp14|Kdr|Gas7	7.79e-05
17	Reactome Pathways	Extracellular matrix organization	Lama4|Col6a1|Col6a2|Col1a1|Adam19|Emilin1|Col15a1|Mmp15|Ctsl|Col5a3|Loxl1|P4ha2|Jam2|Fbn1|Col4a1|Col4a2|Mmp14	7.98e-05
42	GO Process	cellular nitrogen compound biosynthetic process	Amd1|Clock|Hlx|Uck2|Pfkfb2|Rxrg|Limd1|Azin1|Klf10|Cry2|Nlk|Ets1|Thra|Nr1d1|Apex1|Leo1|Smarcd2|Gucy1a3|Rbl2|Foxo1|Enpp3|Apbb1|Rere|Smad7|Per3|Tef|Paf1|Per2|Pola2|Dbp|Txnip|Smad3|Tic|Prr13|Sgms1|Atp6v0a1|Srebf2|Per1|Cited4|Nr1d2|Khdrbs1|Nup62	8.65e-05
24	GO Process	negative regulation of cellular biosynthetic process	Gja1|Clock|Atp2b4|Limd1|Klf10|Usp2|Cry2|Nr1d1|Foxo1|Apbb1|Rere|Gas6|Smad7|Per3|Paf1|Per2|Txnip|Smad3|Tic|Cd276|Tipin|Per1|Nr1d2|Khdrbs1	8.74e-05
5	GO Process	regulation of glucocorticoid receptor signaling pathway	Clock|Cry2|Ppp5c|Tic|Per1	8.88e-05
43	GO Process	positive regulation of macromolecule metabolic process	Gja1|Adarb1|Serpine1|Sfrs10|Clock|Atp2b4|Col1a1|Klf10|Acvr1b|Ccl2|Ets1|Thra|Nr1d1|Apex1|Leo1|Foxo1|Fgf1|P2ry1|Cx3cl1|Apbb1|Rere|Gas6|Tef|Paf1|Per2|Dbp|Fastkd3|Agap2|Stk24|Smad3|Tic|Lpar1|Cd276|Sgms1|Srebf2|Per1|Pdgfrb|Cited4|Mmp14|Nr1d2|Kdr|Khdrbs1|Nup62	8.88e-05
7	Reference publications	(2018) Extracellular Vesicles: Potential Participants in Circadian Rhythm Synchronization.	Clock|Cry2|Nr1d1|Per3|Tef|Tic|Nr1d2	9.15e-05
7	Reference publications	(2018) Neurobiological Functions of the Period Circadian Clock 2 Gene, Per2.	Clock|Cry2|Nr1d1|Per3|Per2|Tic|Npas2	9.15e-05
20	GO Process	cellular response to lipid	Pim1|Serpine1|Ephx1|Col1a1|Rxrg|Ccl2|Dnaja1|Thra|Nr1d1|Foxo1|Fzd1|Dgat2|Plat|Vwf|Paf1|Eln|Ltbp1|Lpar1|Sgms1|Nr1d2	0.0001
64	GO Process	cellular macromolecule metabolic process	Pim1|Por|Clock|Hlx|Uck2|Rxrg|Limd1|Klf10|Eepd1|Acvr1b|Naa60|Usp2|Cry2|Klhl38|Nlk|Ets1|Thra|Nr1d1|Apex1|Wee1|Leo1|Smarcd2|Dusp7|Grk5|Rbl2|Foxo1|Msh2|B4galt6|Eef2k|Ppp5c|Apbb1|Rere|Gas6|Smad7|Per3|Ctsl|Tef|Paf1|Per2|Pola2|Dbp|Txnip|Fastkd3|Trim72|Stk24|Smad3|Mknk2|Tic|Pim3|Prr13|Fbxw7|Cdc25b|Srebf2|Tipin|Per1|Tpst1|Pdgfrb|Fbxo31|Cited4|Nr1d2|Klhdc8b|Kdr|Khdrbs1|Nup62	0.00011
35	GO Process	negative regulation of macromolecule metabolic process	Gja1|Adarb1|Serpine1|Por|Sfrs10|Clock|Timp3|Limd1|Azin1|Klf10|Acvr1b|Usp2|Dnaja1|Cry2|Nr1d1|Dusp7|Foxo1|Msh2|Ppp5c|Apbb1|Rere|Gas6|Smad7|Per3|Paf1|Per2|Txnip|Smad3|Tic|Cd276|Tipin|Per1|Nr1d2|Khdrbs1|Nup62	0.00011
23	GO Process	negative regulation of macromolecule biosynthetic process	Gja1|Clock|Limd1|Klf10|Usp2|Cry2|Nr1d1|Foxo1|Apbb1|Rere|Gas6|Smad7|Per3|Paf1|Per2|Txnip|Smad3|Tic|Cd276|Tipin|Per1|Nr1d2|Khdrbs1	0.00011
17	GO Process	response to oxidative stress	Serpine1|Sfrs10|Col1a1|Xdh|Ets1|Apex1|F3|Cygb|Foxo1|Ppp5c|Ucp3|Txnip|Stk24|Tic|Pdgfrb|Aldh3a2|Mmp14	0.00011
49	GO Process	nucleobase-containing compound metabolic process	Amd1|Adarb1|Sfrs10|Clock|Hlx|Fmo2|Uck2|Pfkfb2|Rxrg|Limd1|Klf10|Eepd1|Xdh|Cry2|Nlk|Ets1|Thra|Nr1d1|Apex1|Leo1|Smarcd2|Gucy1a3|Rbl2|Foxo1|Enpp3|Msh2|Dgat2|Apbb1|Rere|Smad7|Per3|Tef|Paf1|Tut1|Per2|Pola2|Dbp|Txnip|Smad3|Tic|Prr13|Atp6v0a1|Srebf2|Tipin|Per1|Cited4|Nr1d2|Khdrbs1|Nup62	0.00011
13	GO Process	response to reactive oxygen species	Serpine1|Sfrs10|Col1a1|Xdh|Ets1|Apex1|F3|Foxo1|Ppp5c|Ucp3|Txnip|Pdgfrb|Aldh3a2	0.00011
7	Reference publications	(2018) Modeling circadian variability of core-clock and clock-controlled genes in four tissues of the rat.	Clock|Cry2|Nr1d1|Per3|Per2|Tic|Per1	0.00012
6	Reference publications	(2018) Sleeping sickness is a circadian disorder.	Clock|Cry2|Per3|Tef|Dbp|Tic	0.00012
7	Reference publications	(2013) Metabolism as an integral cog in the mammalian circadian clockwork.	Cry2|Nr1d1|Wee1|Per3|Tef|Tic|Npas2	0.00012
15	GO Process	cellular response to external stimulus	Pim1|Gja1|Serpine1|Col1a1|Klf10|Ccl2|Foxo1|Fzd1|Gas6|Ctsl|Eln|Stk24|Ltbp1|Slc2a1|Glul	0.00012
28	GO Process	regulation of transcription by RNA polymerase II	Tmem100|Atp2b4|Klf10|Acvr1b|Usp2|Htra3|Ets1|Thra|Nr1d1|Leo1|Rbl2|Foxo1|Fgf1|P2ry1|Apbb1|Per3|Tef|Paf1|Per2|Dbp|Txnip|Agap2|Smad3|Srebf2|Per1|Nbl1|Cited4|Nr1d2	0.00012
8	Reference publications	(2007) The daily timing of gene expression and physiology in mammals.	Clock|Cry2|Nr1d1|Per3|Per2|Tic|Per1|Npas2	0.00013
6	NetworkNeighborAL	mixed, incl. Fibrillar collagen, C-terminal, and procollagen-lysine 5-dioxygenase activity	Col6a1|Col6a2|Col1a1|Col15a1|Col4a1|Col4a2	0.00014
11	Reference publications	(2018) Transcriptional programming of lipid and amino acid metabolism by the skeletal muscle circadian clock.	Cdkn1a|Agpat3|Cry2|Thra|Nr1d1|Dgat2|Ucp3|Tef|Dbp|Coq10b|Npas2	0.00014
9	Reference publications	(2015) The calcineurin-NFAT pathway controls activity-dependent circadian gene expression in slow skeletal muscle.	Clock|Acvr1b|Cry2|Nr1d1|Foxo1|Per2|Tic|Per1|Glul	0.00014
7	Reference publications	(2019) Circadian Regulation in Tissue Regeneration.	Cry2|Thra|Nr1d1|Wee1|Per3|Tic|Nr1d2	0.00015
7	Reference publications	(2019) Chronobiology of limbic seizures: Potential mechanisms and prospects of chronotherapy for mesial temporal lobe epilepsy.	Cry2|Nr1d1|Per3|Per2|Dbp|Tic|Npas2	0.00015
7	Reference publications	(2017) Circadian clocks, diets and aging.	Klf10|Cry2|Nr1d1|Per3|Txnip|Tic|Npas2	0.00015
7	Reference publications	(2015) Dual attenuation of proteasomal and autophagic BMAL1 degradation in Clock Delta19+ mice contributes to improved glucose homeostasis.	Clock|Cry2|Nr1d1|Foxo1|Tic|Npas2|Nr1d2	0.00015
7	Reference publications	(2014) Circadian influences on myocardial infarction.	Serpine1|Clock|Cry2|Nr1d1|Per3|Tic|Npas2	0.00015
73	GO Process	macromolecule metabolic process	Pim1|Adarb1|Por|Sfrs10|Clock|Hlx|Uck2|Rxrg|Limd1|Klf10|Eepd1|Acvr1b|Naa60|Usp2|Cry2|Klhl38|Htra3|Nlk|Ets1|Thra|Nr1d1|Apex1|Wee1|Leo1|Smarcd2|Dusp7|Grk5|Rbl2|Foxo1|Enpp3|Msh2|B4galt6|Eef2k|Ppp5c|Slc2a4|Apbb1|Rere|Gas6|Smad7|Per3|Ctsl|Plat|Tef|Paf1|Tut1|Per2|Pola2|Dbp|Txnip|Fastkd3|Trim72|Stk24|Smad3|Mknk2|Tic|Pim3|Prr13|Fbxw7|Cdc25b|Srebf2|Tipin|Per1|Tpst1|Pdgfrb|Fbxo31|Adamtsl4|Cited4|Mmp14|Nr1d2…	0.00015
41	GO Process	positive regulation of nitrogen compound metabolic process	Gja1|Adarb1|Sfrs10|Clock|Atp2b4|Col1a1|Klf10|Acvr1b|Ccl2|Ets1|Thra|Nr1d1|Apex1|Leo1|Foxo1|Fgf1|P2ry1|Cx3cl1|Apbb1|Rere|Gas6|Tef|Paf1|Per2|Dbp|Fastkd3|Agap2|Stk24|Smad3|Tic|Lpar1|Cd276|Srebf2|Per1|Pdgfrb|Cited4|Mmp14|Nr1d2|Kdr|Khdrbs1|Nup62	0.00016
8	GO Process	cellular response to nutrient	Pim1|Serpine1|Col1a1|Ccl2|Fzd1|Gas6|Eln|Ltbp1	0.00016
33	GO Process	response to hormone	Gja1|Serpine1|Por|Ephx1|Col1a1|Timp3|Rxrg|Fibin|Ccl2|Dnaja1|Ets1|Thra|Nr1d1|Apex1|F3|Mat2a|Foxo1|Fzd1|Eef2k|Slc2a4|Ucp3|Ctsl|Plat|Wdr6|Fads1|Txnip|Eln|Ltbp1|Srebf2|Pdgfrb|Slc2a1|Mmp14|Nr1d2	0.00016
51	GO Process	cellular aromatic compound metabolic process	Amd1|Adarb1|Hpd|Sfrs10|Clock|Hlx|Fmo2|Ephx1|Uck2|Pfkfb2|Rxrg|Limd1|Klf10|Eepd1|Xdh|Cry2|Nlk|Ets1|Thra|Nr1d1|Apex1|Leo1|Smarcd2|Gucy1a3|Rbl2|Foxo1|Enpp3|Msh2|Dgat2|Apbb1|Rere|Smad7|Per3|Tef|Paf1|Tut1|Per2|Pola2|Dbp|Txnip|Smad3|Tic|Prr13|Atp6v0a1|Srebf2|Tipin|Per1|Cited4|Nr1d2|Khdrbs1|Nup62	0.00016
10	Reference publications	(2015) Deciphering Signaling Pathway Networks to Understand the Molecular Mechanisms of Metformin Action.	Cdkn1a|Rxrg|Stat1|Slc2a4|Smad3|Tic|Zbtb16|Ppard|Col4a1|Col4a2	0.00017
20	GO Process	negative regulation of nucleic acid-templated transcription	Clock|Limd1|Klf10|Usp2|Cry2|Nr1d1|Foxo1|Apbb1|Rere|Gas6|Smad7|Per3|Paf1|Per2|Txnip|Smad3|Tic|Per1|Nr1d2|Khdrbs1	0.00017
8	Reference publications	(2013) Proteomic analysis of the extracellular matrix produced by mesenchymal stromal cells: implications for cell therapy mechanism.	Col6a1|Col6a2|Col1a1|Emilin1|Tgm2|Eln|Ltbp1|Fbn1	0.00018
7	Reference publications	(2013) Small molecule modifiers of circadian clocks.	Cry2|Nlk|Nr1d1|Klf15|Smad3|Tic|Npas2	0.00018
7	Reference publications	(2010) Circadian integration of metabolism and energetics.	Serpine1|Clock|Cry2|Nr1d1|Tic|Srebf2|Npas2	0.00018
8	Reference publications	(2009) The 4th dimension and adult stem cells: Can timing be everything?	Clock|Cry2|Nr1d1|Per3|Dbp|Tic|Per1|Npas2	0.00018
41	GO Process	nucleic acid metabolic process	Adarb1|Sfrs10|Clock|Hlx|Rxrg|Limd1|Klf10|Eepd1|Cry2|Nlk|Ets1|Thra|Nr1d1|Apex1|Leo1|Smarcd2|Rbl2|Foxo1|Enpp3|Msh2|Apbb1|Rere|Smad7|Per3|Tef|Paf1|Tut1|Per2|Pola2|Dbp|Txnip|Smad3|Tic|Prr13|Srebf2|Tipin|Per1|Cited4|Nr1d2|Khdrbs1|Nup62	0.00018
21	GO Process	negative regulation of RNA metabolic process	Sfrs10|Clock|Limd1|Klf10|Usp2|Cry2|Nr1d1|Foxo1|Apbb1|Rere|Gas6|Smad7|Per3|Paf1|Per2|Txnip|Smad3|Tic|Per1|Nr1d2|Khdrbs1	0.00019
15	GO Process	regulation of protein secretion	Gja1|Clock|Pfkfb2|Nr1d1|Cx3cl1|Apbb1|Gas6|Myrip|Per2|Kcnq1|Fcgr3|Tic|Pim3|Cd276|Glul	0.00019
50	GO Process	heterocycle metabolic process	Amd1|Adarb1|Sfrs10|Clock|Hlx|Fmo2|Ephx1|Uck2|Pfkfb2|Rxrg|Limd1|Klf10|Eepd1|Xdh|Cry2|Nlk|Ets1|Thra|Nr1d1|Apex1|Leo1|Smarcd2|Gucy1a3|Rbl2|Foxo1|Enpp3|Msh2|Dgat2|Apbb1|Rere|Smad7|Per3|Tef|Paf1|Tut1|Per2|Pola2|Dbp|Txnip|Smad3|Tic|Prr13|Atp6v0a1|Srebf2|Tipin|Per1|Cited4|Nr1d2|Khdrbs1|Nup62	0.00019
8	Reference publications	(2018) REVERBa couples the circadian clock to hepatic glucocorticoid action.	Clock|Ccl2|Cry2|Nr1d1|Dgat2|Per2|Tic|Npas2	0.00021
8	Reference publications	(2018) An overview of the emerging interface between cardiac metabolism, redox biology and the circadian clock.	Serpine1|Clock|Usp2|Nr1d1|Dgat2|Slc2a4|Ucp3|Tic	0.00021
10	Reference publications	(2010) Circadian rhythms in gene expression: Relationship to physiology, disease, drug disposition and drug action.	Cdkn1a|Cry2|Nr1d1|Wee1|Tef|Dbp|Tic|Prr13|Npas2|Dapk1	0.00021
4	GO Process	negative regulation of glucocorticoid receptor signaling pathway	Clock|Cry2|Tic|Per1	0.00021
7	Reference publications	(2020) Circadian Clock, Time-Restricted Feeding and Reproduction.	Cry2|Nr1d1|Wee1|Foxo1|Per3|Tic|Npas2	0.00022
7	Reference publications	(2018) Time-of-Day Effects on Metabolic and Clock-Related Adjustments to Cold.	Clock|Cry2|Nr1d1|Foxo1|Slc2a4|Ucp3|Tic	0.00022
6	Reference publications	(2016) Melatonin Signal Transduction Pathways Require E-Box-Mediated Transcription of Per1 and Per2 to Reset the SCN Clock at Dusk.	Clock|Cry2|Per3|Per2|Tic|Per1	0.00022
6	Reference publications	(2015) Circadian Rhythms and Mood Disorders: Are the Phenomena and Mechanisms Causally Related?	Clock|Cry2|Nr1d1|Per3|Tic|Npas2	0.00022
7	Reference publications	(2015) Carcinogenic effects of circadian disruption: an epigenetic viewpoint.	Cry2|Nr1d1|Wee1|Per3|Tic|Per1|Npas2	0.00022
6	Reference publications	(2015) Circadian dysregulation of clock genes: clues to rapid treatments in major depressive disorder.	Clock|Cry2|Nr1d1|Per3|Tic|Npas2	0.00022
6	Reference publications	(2014) Circadian regulation of myocardial sarcomeric Titin-cap (Tcap, telethonin): identification of cardiac clock-controlled genes using open access bioinformatics data.	Rhobtb1|Dusp7|Per3|Tic|Npas2|Nr1d2	0.00022
7	Reference publications	(2012) Early chronotype and tissue-specific alterations of circadian clock function in spontaneously hypertensive rats.	Clock|Cry2|Nr1d1|Wee1|Per2|Tic|Per1	0.00022
6	Reference publications	(2011) When brain clocks lose track of time: cause or consequence of neuropsychiatric disorders.	Clock|Cry2|Nr1d1|Per3|Tic|Npas2	0.00022
65	UniProt Keywords	Repeat	Lama4|Adarb1|Hpd|Boc|Clock|Ivns1abp|Col1a1|Phlda1|Slc25a29|Limd1|Lrrc3b|Klf10|Rnf144a|Dnaja1|Klhl38|Ndrg1|Thbs2|Mmp15|Zcchc7|Enpp3|Tmtc4|Dnaja2|Slc25a34|Ppp5c|Klhdc3|Ucp3|Apbb1|Gas6|Per3|Slc25a38|Myrip|Plat|St13|Pcdh12|Sh3bp4|Vwf|Klhl30|Wdr6|Per2|Slc25a42|Agap2|Eln|Unc5b|Tril|Fcgr3|Ltbp1|Tic|Zfp641|Anks1a|Fbxw7|Myadml2|Fbn1|Per1|Npas2|ENSRNOP00000057050|Akap12|Pdgfrb|Adamtsl4|Myl4|Rnf14|Mmp14|Klh…	0.00023
14	GO Process	wound healing	Gja1|Serpine1|Col1a1|Timp3|Ets1|F3|P2ry1|Cx3cl1|Gas6|Plat|Vwf|Trim72|Ltbp1|Pdgfrb	0.00023
11	GO Process	circadian rhythm	Clock|Klf10|Usp2|Cry2|Nr1d1|Mat2a|Per3|Per2|Dbp|Tic|Per1	0.00023
37	GO Function	enzyme binding	Gja1|Rilpl1|Cyth3|Serpine1|Por|Atp2b4|Ephx1|Col1a1|Pfkfb2|Timp3|Rapgef5|Eps8|Usp2|Dnaja1|Ndrg1|Nlk|Ets1|Leo1|F3|Foxo1|Gas6|Smad7|Myrip|Sh3bp4|Paf1|Cdc42ep2|Txnip|Agap2|Trim72|Smad3|ENSRNOP00000039176|Atp6v0a1|Akap12|Pdgfrb|Slc2a1|Adamtsl4|Plin5	0.00025
7	Reference publications	(2019) Glucocorticoid receptor activation stimulates the Na-Cl co-transporter and influences the diurnal rhythm of its phosphorylation.	Cry2|Ndrg1|Nr1d1|Per2|Tic|Per1|Nr1d2	0.00025
44	GO Process	regulation of multicellular organismal process	Pim1|Gja1|Serpine1|Por|Clock|Hlx|Tmem100|Atp2b4|Col1a1|Rxrg|Limd1|Klf10|Acvr1b|Ccl2|Usp2|Ets1|Leo1|Foxo1|Fgf1|P2ry1|Fzd1|Cx3cl1|Eef2k|Apbb1|Gas6|Per3|Plat|Paf1|Per2|Kcnq1|Agap2|Stk24|Tril|Smad3|Fcgr3|Tic|Lpar1|Cd276|Per1|Pdgfrb|Fbxo31|Mmp14|Nr1d2|Kdr	0.00025
31	GO Process	regulation of cell differentiation	Gja1|Por|Clock|Hlx|Tmem100|Col1a1|Limd1|Klf10|Acvr1b|Ets1|Nr1d1|Leo1|Foxo1|Enpp3|Fzd1|Cx3cl1|Eef2k|Apbb1|Gas6|Paf1|Per2|Trim72|Stk24|Smad3|Tic|Lpar1|Cd276|Fbxo31|Mmp14|Nr1d2|Kdr	0.00025
18	GO Process	aging	Serpine1|Timp3|Ccl2|Xdh|Apex1|F3|P2ry1|Cx3cl1|Ucp3|Ctsl|Fads1|Pth1r|Eln|Tic|Srebf2|Pdgfrb|Kdr|Nup62	0.00025
60	GO Process	cell communication	Pim1|Gja1|Serpine1|Tmem100|Mpzl1|Col1a1|Rxrg|Fibin|Limd1|Rapgef5|Klf10|Eps8|Acvr1b|Ccl2|Efnb1|Dnaja1|Cry2|Ndrg1|Ppap2b|Nlk|Thra|Nr1d1|Leo1|Grk5|F3|Gucy1a3|Foxo1|Fgf1|P2ry1|Msh2|Fzd1|Cx3cl1|Gas6|Smad7|Ctsl|Plat|Paf1|Wdr6|Cdc42ep2|Pth1r|Txnip|Eln|Stk24|Unc5b|Tril|Smad3|Mknk2|Ltbp1|Lphn2|Lpar1|Gpr182|Akap12|Pdgfrb|Slc2a1|Iqub|Nr1d2|Glul|Kdr|Khdrbs1|Nup62	0.00025
10	Reference publications	(2019) Low Density Lipoprotein Receptor-Related Protein-1 in Cardiac Inflammation and Infarct Healing.	Serpine1|Timp3|Ccl2|Thbs2|F3|Apbb1|Plat|Eln|Pdgfrb|Mmp14	0.00026
8	Reference publications	(2013) Simultaneous transcriptional profiling of bacteria and their host cells.	Lama4|Adam19|Col15a1|Col5a3|Tnxb|Col4a1|Col4a2|Adamtsl4	0.00026
5	Reference publications	(2011) Circadian rhythm of enolase in suprachiasmatic nucleus depends on mitochondrial function.	Clock|Nr1d1|Per2|Tic|Npas2	0.00026
6	GO Process	cellular response to vitamin	Pim1|Col1a1|Fzd1|Gas6|Eln|Ltbp1	0.00026
6	Reference publications	(2012) Circadian expression of clock genes in mouse macrophages, dendritic cells, and B cells.	Clock|Cry2|Nr1d1|Per3|Per2|Tic	0.00027
6	Reference publications	(2009) Minimum criteria for DNA damage-induced phase advances in circadian rhythms.	Cry2|Wee1|Per3|Per2|Tic|Per1	0.00027
20	GO Process	regulation of cell cycle	Pim1|Adarb1|Atp2b4|Usp2|Apex1|Rbl2|Msh2|Apbb1|Paf1|Per2|Stk24|Smad3|Tic|Pim3|Cdc25b|Tipin|Pdgfrb|Fbxo31|Zwint|Nup62	0.00027
11	Reference publications	(2016) A novel comparative pattern count analysis reveals a chronic ethanol-induced dynamic shift in immediate early NF-KB genome-wide promoter binding during liver regeneration.	Smad7|Per3|Herpud1|Per2|Sphk2|Smad3|Tic|Zbtb16|Pim3|Npas2|Dapk1	0.00028
27	GO Process	cellular response to oxygen-containing compound	Pim1|Serpine1|Por|Sfrs10|Atp2b4|Col1a1|Klf10|Ccl2|Ets1|Apex1|F3|Foxo1|Fzd1|Dgat2|Eef2k|Ppp5c|Slc2a4|Gas6|Plat|Sh3bp4|Vwf|Paf1|Wdr6|Eln|Ltbp1|Lpar1|Sgms1	0.00028
50	GO Process	cellular biosynthetic process	Amd1|Clock|Hlx|Uck2|Pfkfb2|Rxrg|Limd1|Azin1|Klf10|Cry2|Nlk|Ets1|Thra|Nr1d1|Apex1|Leo1|Smarcd2|Gucy1a3|Rbl2|Mat2a|Foxo1|Enpp3|B4galt6|Dgat2|Apbb1|Rere|Smad7|Per3|Tef|Paf1|Per2|Fads1|Pola2|Dbp|Txnip|Smad3|Tic|Prr13|Coq10b|Sgms1|Atp6v0a1|Srebf2|Tipin|Per1|Serinc5|Cited4|Nr1d2|Glul|Khdrbs1|Nup62	0.00028
21	GO Process	cell cycle	Pim1|Eps8|Acvr1b|Usp2|Wee1|Rbl2|Msh2|Klhdc3|Apbb1|Wdr6|Txnip|Smad3|Pim3|Cdc25b|Tipin|Fbxo31|Steap3|Klhdc8b|Khdrbs1|Zwint|Nup62	0.00028
7	Reference publications	(2017) Fish Oil Feeding Modulates the Expression of Hepatic MicroRNAs in a Western-Style Diet-Induced Nonalcoholic Fatty Liver Disease Rat Model.	Ccl2|Wee1|Foxo1|Per3|Per2|Tic|Srebf2	0.0003
7	Reference publications	(2014) Disturbances in the murine hepatic circadian clock in alcohol-induced hepatic steatosis.	Clock|Cry2|Nr1d1|Per3|Tef|Tic|Npas2	0.0003
33	GO Process	regulation of multicellular organismal development	Pim1|Gja1|Por|Clock|Hlx|Tmem100|Col1a1|Rxrg|Klf10|Acvr1b|Ccl2|Usp2|Ets1|Leo1|Fgf1|Fzd1|Cx3cl1|Eef2k|Apbb1|Gas6|Paf1|Per2|Agap2|Stk24|Smad3|Tic|Lpar1|Cd276|Pdgfrb|Fbxo31|Mmp14|Nr1d2|Kdr	0.0003
10	Reference publications	(2016) Molecular crosstalk between tumour and brain parenchyma instructs histopathological features in glioblastoma.	Lama4|Serpine1|Col1a1|Adam19|Wee1|Col15a1|Foxo1|Adamts12|Fbn1|Col4a2	0.00031
49	GO Process	cellular developmental process	Gja1|Rilpl1|Serpine1|Tmem120a|Hlx|Tmem100|Col1a1|Phlda1|Rxrg|Limd1|Ccl2|Efnb1|Ndrg1|Ets1|Nr1d1|Wipf3|Wee1|Leo1|Foxo1|Fgf1|P2ry1|Fzd1|Cx3cl1|Eef2k|Slc2a4|Apbb1|Rere|Gas6|Slc25a38|Ctsl|Paf1|Per2|Pth1r|Txnip|Stk24|Unc5b|Smad3|Tic|Lpar1|ENSRNOP00000057050|Pdgfrb|Fbxo31|Tsnax|Adamtsl4|Mmp14|Kdr|Gas7|Nup62|Lmod2	0.00032
23	GO Process	positive regulation of transcription, DNA-templated	Clock|Col1a1|Klf10|Acvr1b|Ets1|Thra|Nr1d1|Leo1|Foxo1|Fgf1|P2ry1|Apbb1|Tef|Paf1|Dbp|Agap2|Smad3|Tic|Srebf2|Per1|Cited4|Nr1d2|Nup62	0.00032
19	GO Process	negative regulation of transcription, DNA-templated	Clock|Limd1|Klf10|Usp2|Cry2|Nr1d1|Foxo1|Apbb1|Gas6|Smad7|Per3|Paf1|Per2|Txnip|Smad3|Tic|Per1|Nr1d2|Khdrbs1	0.00032
52	GO Process	organic cyclic compound metabolic process	Amd1|Adarb1|Hpd|Sfrs10|Clock|Hlx|Fmo2|Ephx1|Uck2|Pfkfb2|Rxrg|Limd1|Klf10|Eepd1|Xdh|Cry2|Nlk|Ets1|Thra|Nr1d1|Apex1|Leo1|Smarcd2|Gucy1a3|Rbl2|Foxo1|Enpp3|Msh2|Dgat2|Apbb1|Rere|Smad7|Per3|Tef|Paf1|Tut1|Per2|Pola2|Dbp|Txnip|Smad3|Tic|Msmo1|Prr13|Atp6v0a1|Srebf2|Tipin|Per1|Cited4|Nr1d2|Khdrbs1|Nup62	0.00033
18	GO Process	regulation of protein transport	Gja1|Clock|Pfkfb2|Ccl2|Dnaja1|Nr1d1|Cx3cl1|Apbb1|Gas6|Myrip|Per2|Kcnq1|Fcgr3|Tic|Pim3|Cd276|Glul|Nup62	0.00033
19	GO Process	regulation of cell migration	Adarb1|Serpine1|Col1a1|Acvr1b|Ccl2|Ets1|Apex1|F3|Cygb|Fgf1|Cx3cl1|Gas6|Stk24|Smad3|Lpar1|Pdgfrb|Fbxo31|Mmp14|Kdr	0.00033
30	GO Process	cell surface receptor signaling pathway	Tmem100|Col1a1|Acvr1b|Ccl2|Efnb1|Ppap2b|Nlk|Leo1|Grk5|F3|Foxo1|Fgf1|P2ry1|Fzd1|Cx3cl1|Gas6|Smad7|Paf1|Wdr6|Pth1r|Txnip|Unc5b|Smad3|Mknk2|Lphn2|Pdgfrb|Iqub|Kdr|Khdrbs1|Nup62	0.00033
8	Reference publications	(2010) Circadian rhythms and metabolic syndrome: from experimental genetics to human disease.	Serpine1|Cry2|Nr1d1|Per3|Tef|Dbp|Tic|Npas2	0.00034
21	GO Process	negative regulation of cellular macromolecule biosynthetic process	Gja1|Clock|Limd1|Klf10|Usp2|Cry2|Nr1d1|Foxo1|Apbb1|Gas6|Smad7|Per3|Paf1|Per2|Txnip|Smad3|Tic|Tipin|Per1|Nr1d2|Khdrbs1	0.00034
15	GO Process	positive regulation of cell migration	Serpine1|Col1a1|Acvr1b|Ccl2|Ets1|F3|Fgf1|Cx3cl1|Gas6|Smad3|Lpar1|Pdgfrb|Fbxo31|Mmp14|Kdr	0.00035
36	GO Process	RNA metabolic process	Adarb1|Sfrs10|Clock|Hlx|Rxrg|Limd1|Klf10|Cry2|Nlk|Ets1|Thra|Nr1d1|Apex1|Leo1|Smarcd2|Rbl2|Foxo1|Apbb1|Rere|Smad7|Per3|Tef|Paf1|Tut1|Per2|Dbp|Txnip|Smad3|Tic|Prr13|Srebf2|Per1|Cited4|Nr1d2|Khdrbs1|Nup62	0.00035
6	Reference publications	(2018) Differential effects of diet composition and timing of feeding behavior on rat brown adipose tissue and skeletal muscle peripheral clocks.	Clock|Cry2|Nr1d1|Slc2a4|Ucp3|Tic	0.00036
6	Reference publications	(2018) Circadian rhythms in the pathogenesis of gastrointestinal diseases.	Per3|Tic|Tipin|Per1|Npas2|Nr1d2	0.00036
7	Reference publications	(2017) Circadian rhythms, time-restricted feeding, and healthy aging.	Clock|Cry2|Nr1d1|Wee1|Per2|Tic|Npas2	0.00036
9	Reference publications	(2015) The Extracellular Matrix in Bronchopulmonary Dysplasia: Target and Source.	Col1a1|Emilin1|Mmp15|Eln|Loxl1|Ltbp1|Fbn1|Col4a1|Col4a2	0.00036
6	Reference publications	(2014) Deregulation of the circadian clock constitutes a significant factor in tumorigenesis: a clockwork cancer. Part II. In vivo studies.	Serpine1|Clock|Cry2|Per3|Tic|Npas2	0.00036
6	Reference publications	(2013) Quantitative analysis of light-phase restricted feeding reveals metabolic dyssynchrony in mice.	Cry2|Nr1d1|Dgat2|Slc2a4|Dbp|Tic	0.00036
6	Reference publications	(2013) Retinoic acid receptors move in time with the clock in the hippocampus. Effect of a vitamin-A-deficient diet.	Clock|Rxrg|Cry2|Per3|Per2|Tic	0.00036
6	Reference publications	(2012) Epigenetic Control of Circadian Clock Operation during Development.	Clock|Cry2|Nr1d1|Per2|Tic|Npas2	0.00036
6	Reference publications	(2011) Circadian rhythms in urinary functions: possible roles of circadian clocks?	Clock|Cry2|Nr1d1|Per2|Tic|Npas2	0.00036
6	Reference publications	(2008) Transcriptional profiling of mRNA expression in the mouse distal colon.	Clock|Nr1d1|Per3|Tef|Dbp|Tic	0.00036
11	Reference publications	(2008) Fifth International Workshop on the CCN Family of Genes: Abstracts and Posters October 18-22, 2008.	Gja1|Col1a1|Timp3|Ccl2|Thbs2|Foxo1|Klf15|Smad7|Eln|Pdgfrb|Mmp14	0.00037
10	GO Process	response to hydrogen peroxide	Serpine1|Col1a1|Xdh|Ets1|Apex1|F3|Foxo1|Ppp5c|Txnip|Pdgfrb	0.00037
5	Reference publications	(2013) Circadian clock components in the rat neocortex: daily dynamics, localization and regulation.	Cry2|Nr1d1|Per3|Per2|Tic	0.00038
5	Reference publications	(2012) Circadian oscillations of molecular clock components in the cerebellar cortex of the rat.	Cry2|Nr1d1|Per3|Per2|Tic	0.00038
9	Reference publications	(2010) Molecular mediators of angiogenesis.	Serpine1|Timp3|Foxo1|Plat|Vwf|Tek|Tjp2|Mmp14|Kdr	0.00038
31	GO Process	positive regulation of multicellular organismal process	Pim1|Gja1|Serpine1|Por|Hlx|Tmem100|Col1a1|Klf10|Acvr1b|Ccl2|Usp2|Ets1|Fgf1|P2ry1|Fzd1|Cx3cl1|Eef2k|Apbb1|Gas6|Plat|Kcnq1|Agap2|Stk24|Smad3|Tic|Lpar1|Cd276|Pdgfrb|Fbxo31|Mmp14|Kdr	0.00038
33	GO Process	response to drug	Gja1|Serpine1|Por|Col1a1|Timp3|Slc25a29|Fibin|Eps8|Ccl2|Xdh|Ets1|Thra|Kcnk3|Apex1|Grk5|F3|Cygb|Mat2a|Foxo1|Msh2|Ppp5c|Slc2a4|Gas6|Slc25a38|Plat|Slc25a42|Kcnq1|Txnip|Eln|Slc19a1|Srebf2|Pdgfrb|Kdr	0.00039
5	NetworkNeighborAL	Fibrillar collagen, C-terminal, and Collagen IV, non-collagenous	Col6a1|Col6a2|Col1a1|Col4a1|Col4a2	0.00042
40	GO Process	gene expression	Adarb1|Sfrs10|Clock|Hlx|Rxrg|Limd1|Klf10|Naa60|Cry2|Nlk|Ets1|Thra|Nr1d1|Apex1|Leo1|Smarcd2|Rbl2|Foxo1|Apbb1|Rere|Smad7|Per3|Ctsl|Plat|Tef|Paf1|Tut1|Per2|Dbp|Txnip|Smad3|Tic|Prr13|Srebf2|Per1|Cited4|Mmp14|Nr1d2|Khdrbs1|Nup62	0.00043
68	UniProt Keywords	Cytoplasm	Pim1|Rilpl1|Cyth3|Hpd|Clock|Tmem100|Mid1ip1|Phlda1|Limd1|Aco1|Eps8|Xdh|Usp2|Dnaja1|Cry2|Ndrg1|Nlk|Ets1|Nr1d1|Wipf3|Apex1|Ddit4l2|Dusp7|Grk5|Abhd14a|Cygb|Gucy1a3|Foxo1|Fgf1|Stat1|Dgat2|Tppp3|Ppp5c|Slc2a4|Klhdc3|Apbb1|Smad7|Ppp2r4|Per3|Myrip|St13|Wdr6|Per2|Cdc42ep2|Txnip|Agap2|Stk24|Smad3|Mknk2|Hspb7|Tic|Pim3|Cdc25b|Tipin|Per1|Elmod3|Akap12|Tsnax|Cited4|Mmp14|Plin5|Glul|Klhdc8b|Kdr|Khdrbs1|Gas7|Nup…	0.00045
9	GO Process	positive regulation of small molecule metabolic process	Por|Mid1ip1|Nr1d1|Foxo1|Fgf1|P2ry1|Dgat2|Pth1r|Plin5	0.00048
10	GO Process	protein autophosphorylation	Pim1|Acvr1b|Nlk|Grk5|Eef2k|Stk24|Mknk2|Pim3|Pdgfrb|Kdr	0.00048
10	Reactome Pathways	Collagen formation	Col6a1|Col6a2|Col1a1|Col15a1|Ctsl|Col5a3|Loxl1|P4ha2|Col4a1|Col4a2	0.00048
19	GO Function	sequence-specific DNA binding	Clock|Hlx|Rxrg|Klf10|Cry2|Ets1|Thra|Nr1d1|Apex1|Foxo1|Rere|Tef|Per2|Dbp|Smad3|Tic|Srebf2|Tsnax|Nr1d2	0.00052
38	GO Process	macromolecule biosynthetic process	Clock|Hlx|Rxrg|Limd1|Klf10|Cry2|Nlk|Ets1|Thra|Nr1d1|Apex1|Leo1|Smarcd2|Rbl2|Foxo1|B4galt6|Slc2a4|Apbb1|Rere|Smad7|Per3|Tef|Paf1|Per2|Pola2|Dbp|Txnip|Smad3|Tic|Prr13|Srebf2|Tipin|Per1|Pdgfrb|Cited4|Nr1d2|Khdrbs1|Nup62	0.00055
19	GO Process	cellular response to organic cyclic compound	Pim1|Serpine1|Atp2b4|Ephx1|Col1a1|Rxrg|Ccl2|Dnaja1|Thra|Nr1d1|Apex1|Foxo1|P2ry1|Fzd1|Eef2k|Plat|Eln|Ltbp1|Nr1d2	0.00057
14	GO Process	rhythmic process	Clock|Klf10|Usp2|Cry2|Ets1|Nr1d1|Mat2a|Per3|Tef|Per2|Dbp|Tic|Per1|Nr1d2	0.00058
27	GO Process	cellular response to stress	Serpine1|Clock|Klf10|Eepd1|Dnaja1|Ndrg1|Ets1|Kcnk3|Apex1|F3|Foxo1|Fgf1|Msh2|Eef2k|Ppp5c|Slc2a4|Apbb1|Gas6|Ctsl|Vwf|Eln|Stk24|Tic|Tipin|Slc2a1|Fbxo31|Glul	0.00058
23	GO Process	negative regulation of gene expression	Gja1|Serpine1|Sfrs10|Clock|Limd1|Klf10|Acvr1b|Usp2|Cry2|Nr1d1|Foxo1|Apbb1|Gas6|Smad7|Per3|Paf1|Per2|Txnip|Smad3|Tic|Per1|Nr1d2|Khdrbs1	0.00059
15	GO Process	enzyme linked receptor protein signaling pathway	Tmem100|Col1a1|Acvr1b|Ccl2|Efnb1|Nlk|Foxo1|Fgf1|Gas6|Smad7|Wdr6|Txnip|Smad3|Pdgfrb|Kdr	0.00065
28	GO Process	regulation of cell population proliferation	Pim1|Gja1|Adarb1|Serpine1|Por|Hlx|Ccl2|Ndrg1|Ets1|Nr1d1|Foxo1|Fgf1|Enpp3|Cx3cl1|Gas6|Ctsl|Sh3bp4|Per2|Pth1r|Txnip|Agap2|Smad3|Cd276|Tipin|Pdgfrb|Glul|Kdr|Nup62	0.00066
10	GO Process	regulation of insulin secretion	Gja1|Clock|Pfkfb2|Nr1d1|Myrip|Per2|Kcnq1|Tic|Pim3|Glul	0.00068
47	GO Process	cell differentiation	Gja1|Rilpl1|Tmem120a|Hlx|Tmem100|Col1a1|Phlda1|Rxrg|Limd1|Ccl2|Efnb1|Ndrg1|Ets1|Nr1d1|Wipf3|Wee1|Leo1|Foxo1|Fgf1|P2ry1|Fzd1|Cx3cl1|Eef2k|Slc2a4|Apbb1|Rere|Gas6|Slc25a38|Ctsl|Paf1|Per2|Pth1r|Txnip|Stk24|Unc5b|Smad3|Tic|Lpar1|ENSRNOP00000057050|Pdgfrb|Fbxo31|Tsnax|Adamtsl4|Mmp14|Kdr|Gas7|Lmod2	0.00069
11	NetworkNeighborAL	Extracellular matrix organization, and collagen-containing extracellular matrix	Lama4|Col6a1|Col6a2|Col1a1|Emilin1|Col15a1|Eln|Loxl1|Fbn1|Col4a1|Col4a2	0.00074
16	GO Process	response to wounding	Gja1|Serpine1|Uck2|Col1a1|Timp3|Ccl2|Ets1|F3|P2ry1|Cx3cl1|Gas6|Plat|Vwf|Trim72|Ltbp1|Pdgfrb	0.00078
63	GO Function	heterocyclic compound binding	Pim1|Adarb1|Por|Sfrs10|Clock|Hlx|Atp2b4|Fmo2|Fmo3|Uck2|Pfkfb2|Rxrg|Aco1|Klf10|Eepd1|Acvr1b|Xdh|Dnaja1|Cry2|Nlk|Ets1|Thra|Nr1d1|Apex1|Wee1|Grk5|Cygb|Gucy1a3|Rbl2|Zcchc7|Mat2a|Foxo1|Enpp3|P2ry1|Msh2|Chst15|Dnaja2|Eef2k|Ppp5c|Rere|Smad7|St13|Tef|Tut1|Per2|Pola2|Dbp|Agap2|Stk24|Smad3|Mknk2|Slc19a1|Tic|Pim3|Srebf2|Tipin|Per1|Pdgfrb|Tsnax|Nr1d2|Glul|Kdr|Khdrbs1	0.00081
35	GO Component	nuclear lumen	Pim1|Gja1|Rilpl1|Adarb1|Sfrs10|Clock|Phlda1|Pfkfb2|Ets1|Apex1|Wee1|Leo1|Fbxo3|RGD1309534|Smarcd2|Cygb|Zcchc7|Fgf1|Klhdc3|Apbb1|Rere|Ctsl|Paf1|Tut1|Pola2|Agap2|Smad3|Mknk2|Hspb7|Tic|Narf|Tipin|Nr1d2|Khdrbs1|Zwint	0.00083
16	GO Process	response to decreased oxygen levels	Serpine1|Limd1|Ccl2|Ndrg1|Ets1|Kcnk3|Cygb|Cx3cl1|Eef2k|Slc2a4|Ucp3|Eln|Smad3|Gpr182|Mmp14|Kdr	0.00083
10	KEGG Pathways	AGE-RAGE signaling pathway in diabetic complications	Pim1|Serpine1|Col1a1|Ccl2|F3|Foxo1|Stat1|Smad3|Col4a1|Col4a2	0.00086
18	KEGG Pathways	PI3K-Akt signaling pathway	Ppp2r5a|Cdkn1a|Lama4|Col6a1|Col6a2|Col1a1|Eif4b|Thbs2|Ppp2r1a|Rbl2|Fgf1|Vwf|Tek|Lpar1|Col4a1|Col4a2|Pdgfrb|Kdr	0.00086
11	GO Process	cellular response to steroid hormone stimulus	Serpine1|Ephx1|Rxrg|Ccl2|Dnaja1|Thra|Nr1d1|Foxo1|Plat|Eln|Nr1d2	0.00094
42	UniProt Keywords	Transferase	Cdkn1a|Pim1|Agpat3|Clock|Uck2|Pfkfb2|Map2k6|Acvr1b|Rnf144a|Naa60|Nuak1|Nlk|Wee1|Grk5|Parp3|Mat2a|Map4k4|Uckl1|Zfp512b|B4galt6|Chst15|Dgat2|Eef2k|Galnt18|Tut1|Axl|Sphk2|Stk24|Tek|Clk1|Mknk2|Abl1|Pim3|Sgms1|Rev1|Srpk2|Tpst1|Pdgfrb|Rnf14|Glul|Kdr|ENSRNOP00000067465	0.00095
7	Reactome Pathways	Signaling by PDGF	Thbs2|Stat1|Plat|Col5a3|Col4a1|Col4a2|Pdgfrb	0.00097
8	Reactome Pathways	Collagen biosynthesis and modifying enzymes	Col6a1|Col6a2|Col1a1|Col15a1|Col5a3|P4ha2|Col4a1|Col4a2	0.00097
24	GO Process	tissue development	Gja1|Rilpl1|Serpine1|Hlx|Tmem100|Col1a1|Timp3|Rxrg|Klf10|Acvr1b|Leo1|Foxo1|Fgf1|Dgat2|Gas6|Ctsl|Paf1|Pth1r|Txnip|Smad3|Pdgfrb|Adamtsl4|Mmp14|Kdr	0.00098
20	GO Process	cellular response to hormone stimulus	Gja1|Serpine1|Por|Ephx1|Rxrg|Ccl2|Dnaja1|Thra|Nr1d1|Apex1|Foxo1|Fzd1|Eef2k|Slc2a4|Ucp3|Plat|Wdr6|Eln|Ltbp1|Nr1d2	0.00099
52	GO Process	signal transduction	Pim1|Gja1|Tmem100|Mpzl1|Col1a1|Rxrg|Fibin|Limd1|Rapgef5|Eps8|Acvr1b|Ccl2|Efnb1|Dnaja1|Cry2|Ndrg1|Ppap2b|Nlk|Thra|Nr1d1|Leo1|Grk5|F3|Gucy1a3|Foxo1|Fgf1|P2ry1|Msh2|Fzd1|Cx3cl1|Gas6|Smad7|Paf1|Wdr6|Cdc42ep2|Pth1r|Txnip|Stk24|Unc5b|Tril|Smad3|Mknk2|Lphn2|Lpar1|Gpr182|Akap12|Pdgfrb|Iqub|Nr1d2|Kdr|Khdrbs1|Nup62	0.00099
26	GO Process	positive regulation of developmental process	Pim1|Gja1|Por|Hlx|Tmem100|Col1a1|Klf10|Acvr1b|Usp2|Ets1|Fgf1|Fzd1|Cx3cl1|Eef2k|Apbb1|Gas6|Agap2|Stk24|Smad3|Tic|Lpar1|Cd276|Pdgfrb|Fbxo31|Mmp14|Kdr	0.0011
12	GO Process	response to mechanical stimulus	Gja1|Serpine1|Col1a1|Timp3|Ccl2|Ets1|F3|P2ry1|Txnip|Ltbp1|Slc2a1|Mmp14	0.0011
63	GO Function	organic cyclic compound binding	Pim1|Adarb1|Por|Sfrs10|Clock|Hlx|Atp2b4|Fmo2|Fmo3|Uck2|Pfkfb2|Rxrg|Aco1|Klf10|Eepd1|Acvr1b|Xdh|Dnaja1|Cry2|Nlk|Ets1|Thra|Nr1d1|Apex1|Wee1|Grk5|Cygb|Gucy1a3|Rbl2|Zcchc7|Mat2a|Foxo1|Enpp3|P2ry1|Msh2|Chst15|Dnaja2|Eef2k|Ppp5c|Rere|Smad7|St13|Tef|Tut1|Per2|Pola2|Dbp|Agap2|Stk24|Smad3|Mknk2|Slc19a1|Tic|Pim3|Srebf2|Tipin|Per1|Pdgfrb|Tsnax|Nr1d2|Glul|Kdr|Khdrbs1	0.0012
52	GO Process	cellular nitrogen compound metabolic process	Amd1|Adarb1|Por|Sfrs10|Clock|Hlx|Fmo2|Uck2|Pfkfb2|Rxrg|Limd1|Azin1|Klf10|Eepd1|Xdh|Cry2|Nlk|Ets1|Thra|Nr1d1|Apex1|Leo1|Smarcd2|Gucy1a3|Rbl2|Foxo1|Enpp3|Msh2|Dgat2|Apbb1|Rere|Smad7|Per3|Tef|Paf1|Tut1|Per2|Pola2|Dbp|Txnip|Smad3|Tic|Prr13|Sgms1|Atp6v0a1|Srebf2|Tipin|Per1|Cited4|Nr1d2|Khdrbs1|Nup62	0.0012
20	GO Process	cell death	Pim1|Gja1|Phlda1|Acvr1b|Tmem214|Grk5|Foxo1|Msh2|Apbb1|Gas6|Ctsl|Stk24|Unc5b|Smad3|Mknk2|Pim3|Sgms1|Adamtsl4|Steap3|Nup62	0.0012
63	GO Component	integral component of membrane	Gja1|Tmem120a|Por|Tmem100|Atp2b4|Mpzl1|Fmo2|Ephx1|Fmo3|Slc25a29|Eps8|Acvr1b|Efnb1|Tmem43|Ppap2b|Gcs1|Tmem214|Kcnk3|F3|Abhd14a|Enpp3|P2ry1|B4galt6|Fzd1|Cx3cl1|Chst15|Dgat2|Slc25a34|Slc2a4|Ucp3|Slc25a38|Slc25a42|Fads1|Kcnq1|Pth1r|Tmem140|Unc5b|Tril|ENSRNOP00000039176|Fcgr3|Slc19a1|Lphn2|Lpar1|Msmo1|Cd276|Sgms1|Myadml2|Atp6v0a1|Srebf2|Tp53i11|Fam26e|Gpr182|Pik3ip1|Leprotl1|Tpst1|Pdgfrb|Serinc5|Slc2a…	0.0013
17	KEGG Pathways	Human papillomavirus infection	Ppp2r5a|Cdkn1a|Lama4|Col6a1|Col6a2|Col1a1|Thbs2|Ppp2r1a|Rbl2|Foxo1|Stat1|Fzd1|Vwf|Atp6v0a1|Col4a1|Col4a2|Pdgfrb	0.0013
9	KEGG Pathways	Protein digestion and absorption	Col6a1|Col6a2|Col1a1|Col15a1|Kcnq1|Col5a3|Eln|Col4a1|Col4a2	0.0013
15	UniProt Keywords	Activator	Sfrs10|Clock|Nr1d1|Apex1|Leo1|Foxo1|Stat1|Med10|Apbb1|Tef|Dbp|Tic|Srebf2|Cited4|Nr1d2	0.0013
71	GO Function	ion binding	Pim1|Amd1|Cyth3|Adarb1|Hpd|Por|Atp2b4|Fmo2|Fmo3|Uck2|Col1a1|Pfkfb2|Timp3|Rxrg|Limd1|Spon2|Aco1|Klf10|Acvr1b|Ccl2|Xdh|Usp2|Dnaja1|Cry2|Phospho2|Nlk|Thra|Nr1d1|Apex1|Wee1|RGD1309534|Grk5|Cygb|Gucy1a3|Zcchc7|Mat2a|Fgf1|Enpp3|P2ry1|Msh2|B4galt6|Chst15|Dnaja2|Eef2k|Ppp5c|Rere|Gas6|Smad7|Myrip|St13|Tut1|Kcnq1|Agap2|Trim72|Stk24|Smad3|Mknk2|Ltbp1|Slc19a1|Lpar1|Msmo1|Pim3|Pdgfrb|Tsnax|Steap3|Myl4|Mmp14|N…	0.0014
16	GO Process	chromosome organization	Clock|Naa60|Apex1|Leo1|Smarcd2|Rbl2|Msh2|Ppp5c|Apbb1|Rere|Paf1|Per2|Pim3|Per1|Zwint|Nup62	0.0014
8	KEGG Pathways	ECM-receptor interaction	Lama4|Col6a1|Col6a2|Col1a1|Thbs2|Vwf|Col4a1|Col4a2	0.0016
19	GO Process	programmed cell death	Pim1|Gja1|Phlda1|Acvr1b|Tmem214|Grk5|Foxo1|Msh2|Apbb1|Gas6|Ctsl|Stk24|Unc5b|Smad3|Mknk2|Pim3|Sgms1|Adamtsl4|Steap3	0.0016
15	GO Process	response to hypoxia	Serpine1|Limd1|Ccl2|Ndrg1|Ets1|Kcnk3|Cygb|Cx3cl1|Slc2a4|Ucp3|Eln|Smad3|Gpr182|Mmp14|Kdr	0.0017
36	GO Process	cellular macromolecule biosynthetic process	Clock|Hlx|Rxrg|Limd1|Klf10|Cry2|Nlk|Ets1|Thra|Nr1d1|Apex1|Leo1|Smarcd2|Rbl2|Foxo1|B4galt6|Apbb1|Rere|Smad7|Per3|Tef|Paf1|Per2|Pola2|Dbp|Txnip|Smad3|Tic|Prr13|Srebf2|Tipin|Per1|Cited4|Nr1d2|Khdrbs1|Nup62	0.0018
5	GO Process	regulation of collagen biosynthetic process	Serpine1|Ccl2|Cygb|Ltbp1|Pdgfrb	0.0018
21	GO Process	positive regulation of cell differentiation	Gja1|Por|Hlx|Tmem100|Col1a1|Klf10|Acvr1b|Ets1|Fzd1|Cx3cl1|Eef2k|Apbb1|Gas6|Stk24|Smad3|Tic|Lpar1|Cd276|Fbxo31|Mmp14|Kdr	0.0019
10	GO Process	response to vitamin	Pim1|Col1a1|Timp3|Ccl2|Fzd1|Gas6|Vwf|Fads1|Eln|Ltbp1	0.0019
12	GO Process	regulation of mitotic cell cycle	Pim1|Usp2|Apex1|Msh2|Stk24|Smad3|Pim3|Tipin|Pdgfrb|Fbxo31|Zwint|Nup62	0.0019
6	Pfam	PAS domain	Clock|Per3|Per2|Tic|Per1|Npas2	0.002
6	Pfam	PAS fold	Clock|Per3|Per2|Tic|Per1|Npas2	0.002
9	Pfam	Collagen triple helix repeat (20 copies)	Col6a1|Col6a2|Col1a1|Emilin1|Col15a1|Col5a3|Col4a1|Col4a2|C1qtnf7	0.002
36	GO Process	regulation of protein metabolic process	Gja1|Adarb1|Serpine1|Por|Atp2b4|Timp3|Azin1|Acvr1b|Ccl2|Dnaja1|Dusp7|Foxo1|Fgf1|P2ry1|Cx3cl1|Dgat2|Eef2k|Ppp5c|Apbb1|Gas6|Paf1|Per2|Fastkd3|Agap2|Stk24|Smad3|Mknk2|Tic|Lpar1|Cd276|Per1|Pdgfrb|Mmp14|Kdr|Khdrbs1|Nup62	0.002
16	GO Process	response to growth factor	Serpine1|Tmem100|Col1a1|Ccl2|Nlk|Fgf1|P2ry1|Fzd1|Eef2k|Gas6|Smad7|Eln|Smad3|Ltbp1|Pdgfrb|Kdr	0.0022
4	GO Process	positive regulation of mRNA processing	Adarb1|Sfrs10|Leo1|Paf1	0.0022
15	GO Process	cellular response to growth factor stimulus	Serpine1|Tmem100|Col1a1|Ccl2|Nlk|Fgf1|Fzd1|Eef2k|Gas6|Smad7|Eln|Smad3|Ltbp1|Pdgfrb|Kdr	0.0023
42	GO Process	animal organ development	Gja1|Adarb1|Serpine1|Sfrs10|Hlx|Tmem100|Atp2b4|Ephx1|Col1a1|Phlda1|Rxrg|Aco1|Klf10|Acvr1b|Ccl2|Usp2|Ets1|Thra|Kcnk3|Foxo1|Fgf1|Fzd1|Dgat2|Rere|Gas6|Slc25a38|Ctsl|Vwf|Kcnq1|Pth1r|Dbp|Txnip|Agap2|Trim72|Smad3|Mknk2|Lphn2|Lpar1|Pdgfrb|Slc2a1|Mmp14|Kdr	0.0023
5	GO Process	response to fluid shear stress	Gja1|Serpine1|Ets1|F3|Pdgfrb	0.0023
20	GO Process	response to nutrient levels	Pim1|Serpine1|Por|Col1a1|Timp3|Klf10|Ccl2|Thra|Foxo1|Fzd1|Ucp3|Gas6|Ctsl|Vwf|Fads1|Eln|Stk24|Ltbp1|Slc2a1|Glul	0.0023
12	GO Process	response to carbohydrate	Gja1|Serpine1|Sfrs10|Pfkfb2|Ccl2|Gas6|Ctsl|Vwf|Fads1|Txnip|Eln|Glul	0.0023
11	GO Process	regulation of small molecule metabolic process	Por|Atp2b4|Mid1ip1|Pfkfb2|Nr1d1|Foxo1|Fgf1|P2ry1|Dgat2|Pth1r|Plin5	0.0024
9	GO Process	cellular response to oxygen levels	Serpine1|Uck2|Ndrg1|Kcnk3|Foxo1|Eef2k|Slc2a4|Eln|Lpar1	0.0025
9	GO Process	histone modification	Clock|Naa60|Leo1|Ppp5c|Apbb1|Paf1|Per2|Pim3|Per1	0.0025
19	GO Process	regulation of protein localization	Gja1|Clock|Pfkfb2|Ccl2|Dnaja1|Nr1d1|Cx3cl1|Apbb1|Gas6|Myrip|Per2|Kcnq1|Fcgr3|Tic|Pim3|Cd276|Leprotl1|Glul|Nup62	0.0026
91	GO Component	membrane	Pim1|Gja1|Rilpl1|Cyth3|Hpd|Tmem120a|Por|Sfrs10|Tmem100|Atp2b4|Mpzl1|Fmo2|Ephx1|Fmo3|Slc25a29|Limd1|Eps8|Acvr1b|Efnb1|Naa60|Usp2|Dnaja1|Ndrg1|Tmem43|Ppap2b|Gcs1|Tmem214|Kcnk3|Grk5|F3|Abhd14a|Gucy1a3|Enpp3|P2ry1|B4galt6|Fzd1|Cx3cl1|Chst15|Dgat2|Dnaja2|Slc25a34|Ppp5c|Slc2a4|Ucp3|Apbb1|Slc25a38|Myrip|Ctsl|Sh3bp4|Paf1|Wdr6|Slc25a42|Fads1|Kcnq1|Cdc42ep2|Pth1r|Trim72|Tmem140|Stk24|Unc5b|Tril|Smad3|ENSRN…	0.0027
18	GO Process	apoptotic process	Pim1|Gja1|Phlda1|Acvr1b|Tmem214|Grk5|Foxo1|Msh2|Apbb1|Gas6|Stk24|Unc5b|Smad3|Mknk2|Pim3|Sgms1|Adamtsl4|Steap3	0.0027
6	SMART Domains	PAS domain	Clock|Per3|Per2|Tic|Per1|Npas2	0.0028
6	SMART Domains	Motif C-terminal to PAS motifs (likely to contribute to PAS structural domain)	Clock|Per3|Per2|Tic|Per1|Npas2	0.0028
11	GO Process	response to monosaccharide	Gja1|Serpine1|Sfrs10|Pfkfb2|Ccl2|Gas6|Ctsl|Vwf|Txnip|Eln|Glul	0.0029
52	GO Component	endomembrane system	Gja1|Hpd|Serpine1|Tmem120a|Por|Sfrs10|Clock|Tmem100|Fmo2|Ephx1|Fmo3|Col1a1|Fibin|Aco1|Ccl2|Naa60|Dnaja1|Ndrg1|Tmem43|Ppap2b|Gcs1|Tmem214|Apex1|B4galt6|Chst15|Dgat2|Slc2a4|Myrip|Sh3bp4|Vwf|Fads1|Kcnq1|Cdc42ep2|Stk24|Smad3|ENSRNOP00000039176|Lpar1|Msmo1|Sgms1|Atp6v0a1|Srebf2|Leprotl1|Tpst1|Pdgfrb|Aldh3a2|Iqub|Tsnax|Steap3|Mmp14|Glul|Kdr|Nup62	0.003
35	GO Process	macromolecule modification	Pim1|Adarb1|Por|Clock|Uck2|Acvr1b|Naa60|Usp2|Cry2|Klhl38|Nlk|Apex1|Wee1|Leo1|Dusp7|Grk5|B4galt6|Eef2k|Ppp5c|Apbb1|Gas6|Paf1|Per2|Fastkd3|Trim72|Stk24|Mknk2|Pim3|Cdc25b|Per1|Tpst1|Pdgfrb|Fbxo31|Klhdc8b|Kdr	0.003
9	Reactome Pathways	Degradation of the extracellular matrix	Col1a1|Col15a1|Mmp15|Ctsl|Col5a3|Fbn1|Col4a1|Col4a2|Mmp14	0.003
7	Reactome Pathways	Collagen degradation	Col1a1|Col15a1|Mmp15|Col5a3|Col4a1|Col4a2|Mmp14	0.003
29	GO Component	endoplasmic reticulum	Gja1|Hpd|Por|Clock|Tmem100|Fmo2|Ephx1|Fmo3|Col1a1|Fibin|Aco1|Ccl2|Dnaja1|Tmem43|Ppap2b|Gcs1|Tmem214|Apex1|Dgat2|Vwf|Fads1|Kcnq1|ENSRNOP00000039176|Msmo1|Sgms1|Srebf2|Aldh3a2|Glul|Kdr	0.0031
57	UniProt Keywords	Disulfide bond	Lama4|Gja1|Mpzl1|Col1a1|Timp3|Fibin|Adam19|Spon2|Ccl2|Xdh|Efnb1|Htra3|Apex1|Thbs2|F3|Col15a1|Mmp15|Enpp3|P2ry1|Smoc2|B4galt6|Fzd1|Cx3cl1|Chst15|Galnt18|Gas6|Ctsl|Adamts12|Plat|Vwf|Axl|Pth1r|Txnip|Eln|Trim72|Unc5b|Tek|Fcgr3|Ltbp1|Lphn2|Lpar1|Cd276|Fbn1|Col4a1|Col4a2|Gpr182|Pik3ip1|ENSRNOP00000057050|Tpst1|Pdgfrb|Nbl1|LOC684480|Mmp14|Nr1d2|Kdr|Nup62|Islr	0.0031
9	GO Component	extracellular matrix	Serpine1|Col1a1|Spon2|Fgf1|Vwf|Eln|Ltbp1|Adamtsl4|Mmp14	0.0032
26	GO Function	DNA binding	Clock|Hlx|Rxrg|Klf10|Eepd1|Cry2|Ets1|Thra|Nr1d1|Apex1|Rbl2|Foxo1|Msh2|Rere|Smad7|Tef|Per2|Pola2|Dbp|Smad3|Tic|Srebf2|Tipin|Per1|Tsnax|Nr1d2	0.0033
3	GO Process	negative regulation of cardiac muscle hypertrophy in response to stress	Atp2b4|Foxo1|Smad3	0.0033
37	GO Process	nervous system development	Gja1|Adarb1|Sfrs10|Hlx|Atp2b4|Phlda1|Timp3|Rxrg|Acvr1b|Ccl2|Efnb1|Ndrg1|Ets1|Thra|Kcnk3|Wee1|P2ry1|Fzd1|Cx3cl1|Eef2k|Apbb1|Rere|Gas6|Ctsl|Per2|Stk24|Unc5b|Fcgr3|Lphn2|Tic|Lpar1|Serinc5|Slc2a1|Fbxo31|Mmp14|Kdr|Gas7	0.0033
16	UniProt Keywords	Magnesium	Pim1|Atp2b4|Fmo2|Acvr1b|Phospho2|Nlk|Apex1|Wee1|Mat2a|B4galt6|Ppp5c|Tut1|Stk24|Mknk2|Tsnax|Glul	0.0034
15	UniProt Keywords	Cell cycle	Pim1|Usp2|Wee1|Rbl2|Msh2|Wdr6|Txnip|Pim3|Cdc25b|Tipin|Fbxo31|Steap3|Klhdc8b|Khdrbs1|Zwint	0.0034
12	GO Process	chromatin organization	Clock|Naa60|Leo1|Smarcd2|Rbl2|Ppp5c|Apbb1|Rere|Paf1|Per2|Pim3|Per1	0.0034
48	GO Function	metal ion binding	Pim1|Adarb1|Hpd|Atp2b4|Col1a1|Timp3|Rxrg|Limd1|Spon2|Aco1|Klf10|Acvr1b|Xdh|Usp2|Dnaja1|Phospho2|Nlk|Thra|Nr1d1|Apex1|Wee1|RGD1309534|Cygb|Zcchc7|Mat2a|Enpp3|B4galt6|Dnaja2|Eef2k|Ppp5c|Rere|Gas6|Smad7|Myrip|Tut1|Agap2|Trim72|Stk24|Smad3|Mknk2|Ltbp1|Msmo1|Tsnax|Steap3|Myl4|Mmp14|Nr1d2|Glul	0.0037
4	GO Process	entrainment of circadian clock	Clock|Usp2|Cry2|Per1	0.0038
11	GO Process	blood vessel development	Gja1|Tmem100|Col1a1|Ets1|Foxo1|Fgf1|Eln|ENSRNOP00000057050|Pdgfrb|Mmp14|Kdr	0.0038
7	Reactome Pathways	Assembly of collagen fibrils and other multimeric structures	Col1a1|Col15a1|Ctsl|Col5a3|Loxl1|Col4a1|Col4a2	0.0038
6	GO Process	cellular response to hydrogen peroxide	Serpine1|Ets1|Apex1|F3|Foxo1|Ppp5c	0.0039
16	GO Process	regulation of response to external stimulus	Gja1|Ccl2|Ets1|Fgf1|Enpp3|Cx3cl1|Gas6|Stk24|Tril|Smad3|Fcgr3|Lpar1|Cd276|Per1|Pdgfrb|Nr1d2	0.0039
49	GO Function	cation binding	Pim1|Amd1|Adarb1|Hpd|Atp2b4|Col1a1|Timp3|Rxrg|Limd1|Spon2|Aco1|Klf10|Acvr1b|Xdh|Usp2|Dnaja1|Phospho2|Nlk|Thra|Nr1d1|Apex1|Wee1|RGD1309534|Cygb|Zcchc7|Mat2a|Enpp3|B4galt6|Dnaja2|Eef2k|Ppp5c|Rere|Gas6|Smad7|Myrip|Tut1|Agap2|Trim72|Stk24|Smad3|Mknk2|Ltbp1|Msmo1|Tsnax|Steap3|Myl4|Mmp14|Nr1d2|Glul	0.004
33	GO Process	cellular protein modification process	Pim1|Por|Clock|Uck2|Acvr1b|Naa60|Usp2|Cry2|Klhl38|Nlk|Wee1|Leo1|Dusp7|Grk5|B4galt6|Eef2k|Ppp5c|Apbb1|Gas6|Paf1|Per2|Fastkd3|Trim72|Stk24|Mknk2|Pim3|Cdc25b|Per1|Tpst1|Pdgfrb|Fbxo31|Klhdc8b|Kdr	0.004
18	GO Component	perinuclear region of cytoplasm	Sfrs10|Tmem100|Ccl2|Usp2|Dnaja1|Ndrg1|Apex1|Enpp3|Tpd52l2|Cx3cl1|Dgat2|Tppp3|Slc2a4|Apbb1|Myrip|Per2|Ltbp1|Tsnax	0.0041
40	GO Process	regulation of localization	Gja1|Adarb1|Serpine1|Clock|Col1a1|Pfkfb2|Acvr1b|Ccl2|Dnaja1|Ets1|Nr1d1|Apex1|F3|Cygb|Fgf1|P2ry1|Cx3cl1|Eef2k|Apbb1|Gas6|Myrip|Per2|Kcnq1|Stk24|Smad3|Fcgr3|Tic|Lpar1|Pim3|Cd276|Per1|Leprotl1|Pdgfrb|Fbxo31|Mmp14|Plin5|Glul|Kdr|Khdrbs1|Nup62	0.0042
7	GO Process	regulation of Wnt signaling pathway	Col1a1|Limd1|Ppap2b|Nlk|Foxo1|Smad3|Tic	0.0042
53	GO Process	signaling	Pim1|Gja1|Tmem100|Mpzl1|Col1a1|Rxrg|Fibin|Limd1|Rapgef5|Eps8|Acvr1b|Ccl2|Efnb1|Dnaja1|Cry2|Ndrg1|Ppap2b|Nlk|Thra|Nr1d1|Leo1|Grk5|F3|Gucy1a3|Foxo1|Fgf1|P2ry1|Msh2|Fzd1|Cx3cl1|Gas6|Smad7|Plat|Paf1|Wdr6|Cdc42ep2|Pth1r|Txnip|Stk24|Unc5b|Tril|Smad3|Mknk2|Lphn2|Lpar1|Gpr182|Akap12|Pdgfrb|Iqub|Nr1d2|Kdr|Khdrbs1|Nup62	0.0042
16	GO Process	response to steroid hormone	Serpine1|Ephx1|Col1a1|Rxrg|Fibin|Ccl2|Dnaja1|Thra|Nr1d1|Foxo1|Ucp3|Ctsl|Plat|Txnip|Eln|Nr1d2	0.0043
4	GO Process	positive regulation of collagen biosynthetic process	Serpine1|Ccl2|Ltbp1|Pdgfrb	0.0044
7	GO Process	cellular response to starvation	Klf10|Foxo1|Gas6|Ctsl|Stk24|Slc2a1|Glul	0.0044
38	GO Component	intracellular organelle lumen	Pim1|Gja1|Rilpl1|Adarb1|Sfrs10|Clock|Phlda1|Pfkfb2|Tmem43|Ets1|Apex1|Wee1|Leo1|Fbxo3|RGD1309534|Smarcd2|Cygb|Zcchc7|Fgf1|Klhdc3|Apbb1|Rere|Ctsl|Paf1|Tut1|Pola2|Txnip|Agap2|Smad3|Mknk2|Hspb7|Tic|Narf|Tipin|Pdgfrb|Nr1d2|Khdrbs1|Zwint	0.0046
53	GO Process	cellular component organization	Gja1|Rilpl1|Tmem120a|Sfrs10|Clock|Mid1ip1|Col1a1|Limd1|Eps8|Efnb1|Naa60|Ndrg1|Tmem43|Ets1|Apex1|Wee1|Leo1|Smarcd2|Rbl2|Mat2a|Msh2|Cx3cl1|Tppp3|Ppp5c|Apbb1|Rere|Gas6|St13|Paf1|Per2|Cdc42ep2|Fastkd3|Eln|Trim72|Stk24|Unc5b|Smad3|ENSRNOP00000039176|Lpar1|Pim3|Atp6v0a1|Per1|Pdgfrb|Slc2a1|Iqub|Adamtsl4|Plin5|Glul|Kdr|Khdrbs1|Zwint|Nup62|Lmod2	0.0046
3	UniProt Keywords	Polyamine biosynthesis	Amd1|Azin1|ENSRNOP00000067465	0.0047
6	Reactome Pathways	DNA Double Strand Break Response	Baz1b|Kpna2|Ppp5c|Apbb1|Abl1|rCG_63447	0.0049
9	InterPro Domains	Collagen triple helix repeat	Col6a1|Col6a2|Col1a1|Emilin1|Col15a1|Col5a3|Col4a1|Col4a2|C1qtnf7	0.0054
44	GO Component	intracellular non-membrane-bounded organelle	Pim1|Gja1|Rilpl1|Adarb1|Clock|Atp2b4|Mid1ip1|Phlda1|Limd1|Usp2|Dnaja1|Ndrg1|Tmem214|Apex1|Wee1|Leo1|Smarcd2|Rbl2|Zcchc7|Fgf1|Dgat2|Tppp3|Klhdc3|Myrip|Ctsl|Tut1|Cdc42ep2|Pola2|Agap2|Smad3|Tic|Cdc25b|Narf|Tipin|Elmod3|Akap12|Slc2a1|Fbxo31|Myl4|Mmp14|Plin5|Zwint|Nup62|Lmod2	0.0056
4	NetworkNeighborAL	mixed, incl. Polyamine biosynthesis, and ornithine metabolic process	Amd1|Srm|Sat1|ENSRNOP00000067465	0.0056
6	NetworkNeighborAL	Arginine and proline metabolism, and Arginine biosynthesis	Amd1|Srm|P4ha2|Sat1|Glul|ENSRNOP00000067465	0.0058
4	GO Process	positive regulation of alcohol biosynthetic process	Por|Fgf1|P2ry1|Pth1r	0.0062
7	GO Process	cellular response to transforming growth factor beta stimulus	Serpine1|Col1a1|Ccl2|Nlk|Smad7|Eln|Smad3	0.0062
3	GO Process	endodermal cell differentiation	Leo1|Paf1|Mmp14	0.0062
23	UniProt Keywords	Endoplasmic reticulum	Gja1|Hpd|Por|Tmem100|Fmo2|Ephx1|Fmo3|Fibin|Dnaja1|Tmem43|Ppap2b|Gcs1|Tmem214|Apex1|Dgat2|Fads1|Kcnq1|ENSRNOP00000039176|Msmo1|Srebf2|Aldh3a2|Glul|Kdr	0.0067
19	GO Process	response to inorganic substance	Serpine1|Atp2b4|Col1a1|Fibin|Aco1|Xdh|Ets1|Kcnk3|Apex1|F3|Foxo1|Eef2k|Ppp5c|Ucp3|Apbb1|Txnip|Eln|Srebf2|Pdgfrb	0.0067
11	GO Process	regulation of hormone secretion	Gja1|Clock|Pfkfb2|Nr1d1|P2ry1|Myrip|Per2|Kcnq1|Tic|Pim3|Glul	0.007
15	GO Process	response to acid chemical	Gja1|Atp2b4|Col1a1|Timp3|Rxrg|Ccl2|Foxo1|Msh2|Dgat2|Ppp5c|Plat|Sh3bp4|Vwf|Eln|Pdgfrb	0.007
5	GO Process	positive regulation of cellular carbohydrate metabolic process	Pfkfb2|Foxo1|P2ry1|Dgat2|Pth1r	0.0071
4	GO Process	photoperiodism	Usp2|Cry2|Nr1d1|Per1	0.0071
4	GO Process	endoderm development	Leo1|Paf1|Smad3|Mmp14	0.0071
6	GO Process	positive regulation of lipid biosynthetic process	Por|Mid1ip1|Nr1d1|Fgf1|Dgat2|Plin5	0.0072
20	GO Process	positive regulation of catalytic activity	Por|Atp2b4|Mid1ip1|Pfkfb2|Azin1|Ccl2|Dnaja1|Fgf1|Cx3cl1|Dnaja2|Gas6|Cdc42ep2|Agap2|Stk24|Smad3|ENSRNOP00000039176|Lpar1|Pdgfrb|Serinc5|Plin5	0.0079
3	GO Process	regulation of hepatic stellate cell activation	Nr1d1|Cygb|Pdgfrb	0.008
3	GO Process	positive regulation of macrophage migration	Ccl2|Cx3cl1|Mmp14	0.008
6	InterPro Domains	PAS domain superfamily	Clock|Per3|Per2|Tic|Per1|Npas2	0.0081
6	InterPro Domains	PAS domain	Clock|Per3|Per2|Tic|Per1|Npas2	0.0081
20	KEGG Pathways	Pathways in cancer	Cdkn1a|Pim1|Lama4|Rxrg|Ets1|Foxo1|Fgf1|Stat1|Msh2|Fzd1|Smad3|Zbtb16|Lpar1|Abl1|Ppard|Col4a1|Col4a2|Pdgfrb|Slc2a1|Dapk1	0.0083
13	UniProt Keywords	Apoptosis	Pim1|Phlda1|Tmem214|Grk5|Foxo1|Apbb1|Stk24|Unc5b|Mknk2|Pim3|Sgms1|Adamtsl4|Steap3	0.0084
9	GO Process	response to temperature stimulus	Ccl2|Xdh|Dnaja1|F3|Fgf1|Dnaja2|Ucp3|Vwf|Hspb7	0.0084
3	Pfam	Period protein 2/3C-terminal region	Per3|Per2|Per1	0.0089
16	GO Process	positive regulation of transcription by RNA polymerase II	Klf10|Acvr1b|Ets1|Thra|Leo1|Foxo1|Fgf1|P2ry1|Apbb1|Tef|Paf1|Dbp|Agap2|Smad3|Srebf2|Per1	0.0089
7	GO Process	regulation of mRNA metabolic process	Adarb1|Sfrs10|Apex1|Leo1|Paf1|Fastkd3|Khdrbs1	0.0091
13	GO Process	response to nutrient	Pim1|Serpine1|Por|Col1a1|Timp3|Ccl2|Fzd1|Ucp3|Gas6|Vwf|Fads1|Eln|Ltbp1	0.0092
4	Reactome Pathways	Crosslinking of collagen fibrils	Col1a1|Loxl1|Col4a1|Col4a2	0.0095
8	GO Component	transcription regulator complex	Clock|Limd1|Ets1|Apex1|Rbl2|Smad7|Smad3|Tic	0.0101
18	InterPro Domains	Protein kinase, ATP binding site	Pim1|Map2k6|Acvr1b|Nuak1|Nlk|Wee1|Grk5|Axl|Stk24|Tek|Clk1|Mknk2|Abl1|Pim3|Srpk2|Pdgfrb|Dapk1|Kdr	0.0102
7	GO Process	Wnt signaling pathway	Ppap2b|Nlk|Leo1|Grk5|Fzd1|Paf1|Smad3	0.0102
27	Reactome Pathways	Gene expression (Transcription)	Cdkn1a|Auts2|Ncor2|Baz1b|Brd1|Rxrg|Map2k6|Usp2|Nuak1|Thra|Lmo2|Leo1|Smarcd2|Ppp2r1a|Smarca2|Ctsl|Banp|Paf1|Smad3|Abl1|Ppard|Zfp641|Sesn1|Tsnax|Cited4|Nr1d2|Nup62	0.0102
22	Reactome Pathways	Generic Transcription Pathway	Cdkn1a|Auts2|Ncor2|Brd1|Rxrg|Map2k6|Usp2|Nuak1|Thra|Lmo2|Smarcd2|Ppp2r1a|Smarca2|Ctsl|Banp|Smad3|Abl1|Ppard|Zfp641|Sesn1|Cited4|Nr1d2	0.0105
63	UniProt Keywords	Metal-binding	Pim1|Adarb1|Hpd|Baz1b|Atp2b4|Col1a1|Timp3|Brd1|Rxrg|Limd1|Spon2|Aco1|Klf10|Acvr1b|Xdh|Rnf144a|Usp2|Dnaja1|Phospho2|Nlk|Thra|Nr1d1|Lmo2|Apex1|Wee1|Tenc1|RGD1309534|Cygb|Mmp15|Zcchc7|Mat2a|Tgm2|Enpp3|Zfp512b|B4galt6|Dnaja2|Zfp346|Ppp5c|Klf15|Rere|Gas6|Smad7|Myrip|Ablim3|Tut1|Agap2|Trim72|Stk24|Smad3|Zfp395|Mknk2|Trim45|Zbtb16|Ppard|Zfp641|Lims2|Acap3|Tsnax|Steap3|Rnf14|Mmp14|Nr1d2|Glul	0.0106
13	GO Process	anatomical structure formation involved in morphogenesis	Tmem100|Col1a1|Ets1|Leo1|Foxo1|Fgf1|Paf1|Smad3|ENSRNOP00000057050|Pdgfrb|Mmp14|Kdr|Lmod2	0.0116
25	GO Process	positive regulation of cell communication	Gja1|Por|Col1a1|Pfkfb2|Eps8|Acvr1b|Ccl2|Fgf1|P2ry1|Cx3cl1|Ppp5c|Gas6|Myrip|Agap2|Stk24|Unc5b|Smad3|Tic|Lpar1|Akap12|Pdgfrb|Glul|Kdr|Khdrbs1|Nup62	0.0118
7	GO Process	regulation of chemotaxis	Ccl2|Fgf1|Cx3cl1|Gas6|Smad3|Lpar1|Pdgfrb	0.012
4	GO Process	cellular response to platelet-derived growth factor stimulus	Serpine1|Ccl2|Ltbp1|Pdgfrb	0.012
25	GO Process	positive regulation of signaling	Gja1|Por|Col1a1|Pfkfb2|Eps8|Acvr1b|Ccl2|Fgf1|P2ry1|Cx3cl1|Ppp5c|Gas6|Myrip|Agap2|Stk24|Unc5b|Smad3|Tic|Lpar1|Akap12|Pdgfrb|Glul|Kdr|Khdrbs1|Nup62	0.012
18	GO Function	transcription regulator activity	Clock|Rxrg|Limd1|Klf10|Ets1|Thra|Nr1d1|Apex1|Foxo1|Rere|Smad7|Tef|Per2|Dbp|Smad3|Tic|Cited4|Nr1d2	0.0121
24	GO Component	nucleoplasm	Gja1|Rilpl1|Adarb1|Sfrs10|Pfkfb2|Ets1|Apex1|Leo1|Fbxo3|RGD1309534|Smarcd2|Cygb|Klhdc3|Apbb1|Rere|Paf1|Tut1|Smad3|Mknk2|Hspb7|Tic|Nr1d2|Khdrbs1|Zwint	0.0122
6	GO Process	positive regulation of hemopoiesis	Hlx|Klf10|Acvr1b|Ets1|Gas6|Mmp14	0.0123
3	GO Process	regulation of hair cycle	Clock|Tic|Per1	0.0125
8	GO Process	response to starvation	Serpine1|Klf10|Foxo1|Gas6|Ctsl|Stk24|Slc2a1|Glul	0.0125
9	GO Process	response to glucose	Gja1|Serpine1|Sfrs10|Pfkfb2|Ccl2|Gas6|Ctsl|Txnip|Glul	0.0125
3	GO Process	osteoblast development	Limd1|Pth1r|Smad3	0.0125
3	InterPro Domains	Period circadian-like, C-terminal	Per3|Per2|Per1	0.0126
5	GO Process	response to hyperoxia	Serpine1|Col1a1|Foxo1|Eln|Pdgfrb	0.0129
5	GO Process	osteoblast differentiation	Gja1|Col1a1|Limd1|Pth1r|Smad3	0.0129
34	GO Function	nucleic acid binding	Adarb1|Sfrs10|Clock|Hlx|Rxrg|Aco1|Klf10|Eepd1|Cry2|Ets1|Thra|Nr1d1|Apex1|Rbl2|Zcchc7|Foxo1|Enpp3|Msh2|Ppp5c|Rere|Smad7|Tef|Tut1|Per2|Pola2|Dbp|Smad3|Tic|Srebf2|Tipin|Per1|Tsnax|Nr1d2|Khdrbs1	0.0131
28	GO Process	regulation of catalytic activity	Adarb1|Serpine1|Por|Atp2b4|Mid1ip1|Pfkfb2|Timp3|Azin1|Ccl2|Dnaja1|Dusp7|Fgf1|Cx3cl1|Dnaja2|Gas6|Sh3bp4|Cdc42ep2|Txnip|Agap2|Stk24|Smad3|ENSRNOP00000039176|Lpar1|Pik3ip1|Pdgfrb|Serinc5|Plin5|Nup62	0.0133
29	GO Process	cellular component assembly	Gja1|Rilpl1|Tmem120a|Sfrs10|Mid1ip1|Col1a1|Limd1|Eps8|Naa60|Mat2a|Cx3cl1|Tppp3|Ppp5c|Gas6|St13|Paf1|Fastkd3|Eln|Trim72|Smad3|Lpar1|Atp6v0a1|Pdgfrb|Slc2a1|Iqub|Glul|Khdrbs1|Nup62|Lmod2	0.0136
6	GO Process	positive regulation of chemotaxis	Ccl2|Cx3cl1|Gas6|Smad3|Lpar1|Pdgfrb	0.0137
16	GO Process	locomotion	Gja1|Atp2b4|Limd1|Eps8|Ccl2|Efnb1|Dnaja1|Ets1|P2ry1|Cx3cl1|Rere|Gas6|Unc5b|Lpar1|Pdgfrb|Mmp14	0.0139
48	GO Process	regulation of biological quality	Gja1|Serpine1|Por|Sfrs10|Clock|Atp2b4|Pfkfb2|Limd1|Aco1|Eps8|Acvr1b|Ccl2|Usp2|Cry2|Nlk|Ets1|Nr1d1|Kcnk3|Apex1|F3|Foxo1|P2ry1|Cx3cl1|Dgat2|Eef2k|Slc2a4|Gas6|Per3|Slc25a38|Myrip|Plat|Vwf|Per2|Kcnq1|Cdc42ep2|Pth1r|Fastkd3|Smad3|Tic|Lpar1|Pim3|Atp6v0a1|Steap3|Nr1d2|Plin5|Glul|Kdr|Lmod2	0.014
54	GO Process	organonitrogen compound metabolic process	Pim1|Amd1|Hpd|Por|Clock|Fmo2|Uck2|Pfkfb2|Azin1|Acvr1b|Xdh|Naa60|Usp2|Cry2|Klhl38|Htra3|Nlk|Nr1d1|Wee1|Leo1|Dusp7|Grk5|Gucy1a3|Enpp3|B4galt6|Dgat2|Eef2k|Ppp5c|Apbb1|Gas6|Ctsl|Plat|Paf1|Per2|Fastkd3|Trim72|Stk24|Mknk2|Tic|Pim3|Fbxw7|Cdc25b|Sgms1|Atp6v0a1|Per1|Tpst1|Pdgfrb|Serinc5|Fbxo31|Adamtsl4|Mmp14|Glul|Klhdc8b|Kdr	0.0141
14	GO Process	cell motility	Gja1|Atp2b4|Limd1|Eps8|Ccl2|Dnaja1|Ets1|P2ry1|Cx3cl1|Rere|Gas6|Lpar1|Pdgfrb|Mmp14	0.0141
7	GO Process	positive regulation of lipid metabolic process	Por|Mid1ip1|Nr1d1|Fgf1|Dgat2|Pdgfrb|Plin5	0.0141
10	GO Process	mitotic cell cycle	Eps8|Acvr1b|Wee1|Msh2|Cdc25b|Tipin|Fbxo31|Khdrbs1|Zwint|Nup62	0.0141
4	GO Process	formation of primary germ layer	Leo1|Paf1|Smad3|Mmp14	0.0144
9	GO Process	regulation of epithelial cell proliferation	Gja1|Ccl2|Nr1d1|Fgf1|Ctsl|Agap2|Smad3|Glul|Kdr	0.0145
12	UniProt Keywords	Immunoglobulin domain	Boc|Mpzl1|Axl|Unc5b|Tek|Fcgr3|Cd276|ENSRNOP00000057050|Pdgfrb|LOC684480|Kdr|Islr	0.0146
3	GO Process	mRNA polyadenylation	Leo1|Paf1|Tut1	0.0146
14	GO Process	regulation of MAPK cascade	Ccl2|Dnaja1|Dusp7|Foxo1|Fgf1|P2ry1|Cx3cl1|Gas6|Stk24|Lpar1|Per1|Pdgfrb|Kdr|Nup62	0.0147
23	GO Process	reproductive process	Gja1|Serpine1|Clock|Atp2b4|Acvr1b|Ccl2|Dnaja1|Ets1|Wipf3|Msh2|Klhdc3|Ctsl|Kcnq1|Slc19a1|Tic|Srebf2|Pdgfrb|Slc2a1|Tsnax|Mmp14|Kdr|Khdrbs1|Nup62	0.0153
8	GO Process	regulation of hemopoiesis	Hlx|Klf10|Acvr1b|Ets1|Leo1|Gas6|Paf1|Mmp14	0.0154
23	GO Process	regulation of intracellular signal transduction	Cyth3|Tmem100|Atp2b4|Limd1|Ccl2|Dnaja1|Nlk|Dusp7|Foxo1|Fgf1|P2ry1|Cx3cl1|Gas6|Sh3bp4|Agap2|Stk24|Tic|Lpar1|Per1|Akap12|Pdgfrb|Kdr|Nup62	0.0155
37	GO Process	cellular protein metabolic process	Pim1|Por|Clock|Uck2|Acvr1b|Naa60|Usp2|Cry2|Klhl38|Nlk|Nr1d1|Wee1|Leo1|Dusp7|Grk5|B4galt6|Eef2k|Ppp5c|Apbb1|Gas6|Ctsl|Paf1|Per2|Fastkd3|Trim72|Stk24|Mknk2|Tic|Pim3|Fbxw7|Cdc25b|Per1|Tpst1|Pdgfrb|Fbxo31|Klhdc8b|Kdr	0.0157
13	GO Component	nucleolus	Pim1|Adarb1|Clock|Phlda1|Apex1|Wee1|Leo1|Zcchc7|Fgf1|Ctsl|Tut1|Agap2|Narf	0.0158
21	GO Process	chemical homeostasis	Gja1|Serpine1|Sfrs10|Atp2b4|Aco1|Ccl2|Cry2|Nr1d1|Kcnk3|Foxo1|P2ry1|Dgat2|Slc2a4|Gas6|Pth1r|Smad3|Lpar1|Atp6v0a1|Steap3|Nr1d2|Kdr	0.0158
15	GO Process	response to peptide hormone	Gja1|Serpine1|Por|Col1a1|Ccl2|Apex1|Foxo1|Fzd1|Eef2k|Slc2a4|Ucp3|Plat|Wdr6|Fads1|Slc2a1	0.0158
8	GO Process	cellular response to oxidative stress	Serpine1|Ets1|Apex1|F3|Foxo1|Ppp5c|Stk24|Tic	0.0158
31	GO Process	regulation of cellular protein metabolic process	Adarb1|Serpine1|Por|Atp2b4|Timp3|Acvr1b|Ccl2|Dnaja1|Dusp7|Foxo1|Fgf1|P2ry1|Cx3cl1|Eef2k|Ppp5c|Gas6|Paf1|Per2|Fastkd3|Agap2|Stk24|Smad3|Mknk2|Tic|Lpar1|Per1|Pdgfrb|Mmp14|Kdr|Khdrbs1|Nup62	0.0161
6	GO Process	regulation of striated muscle tissue development	Pim1|Gja1|Usp2|Smad3|Tic|Nr1d2	0.0165
16	GO Process	response to peptide	Gja1|Serpine1|Por|Col1a1|Klf10|Ccl2|Apex1|Foxo1|Fzd1|Eef2k|Slc2a4|Ucp3|Plat|Wdr6|Fads1|Slc2a1	0.0169
6	GO Process	response to retinoic acid	Gja1|Col1a1|Rxrg|Ccl2|Eln|Pdgfrb	0.0173
6	GO Process	regulation of cellular carbohydrate metabolic process	Pfkfb2|Nr1d1|Foxo1|P2ry1|Dgat2|Pth1r	0.0173
5	GO Process	cellular response to dexamethasone stimulus	Serpine1|Ccl2|Foxo1|Plat|Eln	0.0175
5	GO Process	regulation of mRNA processing	Adarb1|Sfrs10|Leo1|Paf1|Khdrbs1	0.0175
14	Reactome Pathways	Signaling by Receptor Tyrosine Kinases	Lama4|Col1a1|Thbs2|Ppp2r1a|Fgf1|Stat1|Plat|Col5a3|Axl|Elmo2|Aph1a|Col4a1|Col4a2|Pdgfrb	0.0177
24	Reactome Pathways	RNA Polymerase II Transcription	Cdkn1a|Auts2|Ncor2|Brd1|Rxrg|Map2k6|Usp2|Nuak1|Thra|Lmo2|Leo1|Smarcd2|Ppp2r1a|Smarca2|Ctsl|Banp|Paf1|Smad3|Abl1|Ppard|Zfp641|Sesn1|Cited4|Nr1d2	0.0177
5	NetworkNeighborAL	O-glycosylation of TSR domain-containing proteins	Spon2|Thbs2|Adamts12|Col5a3|Adamtsl4	0.0179
40	GO Function	anion binding	Pim1|Cyth3|Por|Atp2b4|Fmo2|Fmo3|Uck2|Pfkfb2|Acvr1b|Ccl2|Xdh|Dnaja1|Cry2|Nlk|Wee1|Grk5|Gucy1a3|Mat2a|Fgf1|P2ry1|Msh2|Chst15|Dnaja2|Eef2k|Ppp5c|Gas6|St13|Tut1|Kcnq1|Agap2|Trim72|Stk24|Mknk2|Slc19a1|Lpar1|Pim3|Pdgfrb|Glul|Kdr|Nup62	0.0182
6	GO Process	response to dexamethasone	Serpine1|Fibin|Ccl2|Foxo1|Plat|Eln	0.0182
24	GO Process	regulation of phosphate metabolic process	Adarb1|Atp2b4|Pfkfb2|Acvr1b|Ccl2|Dnaja1|Dusp7|Foxo1|Fgf1|P2ry1|Cx3cl1|Eef2k|Ppp5c|Gas6|Pth1r|Agap2|Stk24|Smad3|Lpar1|Per1|Pik3ip1|Pdgfrb|Kdr|Nup62	0.0182
6	GO Process	transmembrane receptor protein serine/threonine kinase signaling pathway	Tmem100|Acvr1b|Ccl2|Nlk|Smad7|Smad3	0.0182
3	NetworkNeighborAL	Fibrillar collagen, C-terminal, and von Willebrand factor type A domain	Col6a1|Col6a2|Col1a1	0.0187
11	GO Process	spermatogenesis	Clock|Atp2b4|Dnaja1|Wipf3|Msh2|Ctsl|Tic|Srebf2|Tsnax|Khdrbs1|Nup62	0.0188
15	GO Process	cellular response to organonitrogen compound	Serpine1|Por|Atp2b4|Col1a1|Klf10|Ccl2|Apex1|Foxo1|P2ry1|Fzd1|Eef2k|Slc2a4|Plat|Sh3bp4|Wdr6	0.019
22	GO Process	regulation of phosphorylation	Adarb1|Atp2b4|Pfkfb2|Acvr1b|Ccl2|Dnaja1|Dusp7|Foxo1|Fgf1|P2ry1|Cx3cl1|Eef2k|Ppp5c|Gas6|Agap2|Stk24|Lpar1|Per1|Pik3ip1|Pdgfrb|Kdr|Nup62	0.0196
9	GO Process	positive regulation of response to external stimulus	Ccl2|Ets1|Cx3cl1|Gas6|Stk24|Tril|Smad3|Lpar1|Pdgfrb	0.0196
25	GO Process	response to organonitrogen compound	Gja1|Serpine1|Por|Atp2b4|Col1a1|Timp3|Klf10|Ccl2|Apex1|Grk5|F3|Mat2a|Foxo1|P2ry1|Msh2|Fzd1|Eef2k|Ppp5c|Slc2a4|Ucp3|Plat|Sh3bp4|Wdr6|Fads1|Slc2a1	0.0196
5	Pfam	PAS fold	Clock|Per3|Per2|Tic|Npas2	0.0198
5	GO Process	regulation of canonical Wnt signaling pathway	Col1a1|Limd1|Foxo1|Smad3|Tic	0.0198
29	GO Process	multi-organism process	Gja1|Serpine1|Clock|Atp2b4|Spon2|Ccl2|Xdh|Dnaja1|Ets1|Wipf3|F3|Msh2|Cx3cl1|Gas6|Ctsl|Vwf|Paf1|Cdc42ep2|Tril|Smad3|Slc19a1|Tic|Sgms1|Srebf2|Serinc5|Slc2a1|Tsnax|Khdrbs1|Nup62	0.0199
13	GO Function	double-stranded DNA binding	Clock|Klf10|Cry2|Ets1|Nr1d1|Apex1|Msh2|Tef|Per2|Dbp|Smad3|Tic|Nr1d2	0.02
26	GO Process	response to nitrogen compound	Gja1|Serpine1|Por|Atp2b4|Col1a1|Timp3|Klf10|Ccl2|Xdh|Apex1|Grk5|F3|Mat2a|Foxo1|P2ry1|Msh2|Fzd1|Eef2k|Ppp5c|Slc2a4|Ucp3|Plat|Sh3bp4|Wdr6|Fads1|Slc2a1	0.0203
21	GO Process	positive regulation of signal transduction	Por|Col1a1|Eps8|Acvr1b|Ccl2|Fgf1|P2ry1|Cx3cl1|Ppp5c|Gas6|Agap2|Stk24|Unc5b|Smad3|Tic|Lpar1|Akap12|Pdgfrb|Kdr|Khdrbs1|Nup62	0.0204
11	GO Process	cellular response to peptide	Serpine1|Por|Klf10|Ccl2|Apex1|Foxo1|Fzd1|Eef2k|Slc2a4|Plat|Wdr6	0.0206
28	GO Process	phosphate-containing compound metabolic process	Pim1|Fmo2|Uck2|Pfkfb2|Limd1|Acvr1b|Phospho2|Ppap2b|Nlk|Wee1|Dusp7|Grk5|Gucy1a3|Enpp3|Dgat2|Eef2k|Ppp5c|Gas6|Fastkd3|Stk24|Mknk2|Pim3|Cdc25b|Sgms1|Atp6v0a1|Pdgfrb|Serinc5|Kdr	0.0207
5	GO Process	regulation of carbohydrate biosynthetic process	Nr1d1|Foxo1|P2ry1|Dgat2|Pth1r	0.0209
8	GO Process	response to organophosphorus	Serpine1|Col1a1|Ccl2|Apex1|Mat2a|Eef2k|Plat|Lpar1	0.0214
23	GO Process	regulation of apoptotic process	Pim1|Por|Phlda1|Dnaja1|Apex1|Grk5|Foxo1|Eef2k|Apbb1|Gas6|Txnip|Agap2|Stk24|Unc5b|Smad3|Lpar1|Pim3|Sgms1|Pdgfrb|Adamtsl4|Steap3|Kdr|Nup62	0.0217
9	GO Process	regulation of lipid metabolic process	Por|Mid1ip1|Nr1d1|Fgf1|Dgat2|Pik3ip1|Pdgfrb|Nr1d2|Plin5	0.0218
6	Reactome Pathways	Integrin cell surface interactions	Col1a1|Col5a3|Jam2|Fbn1|Col4a1|Col4a2	0.0218
26	GO Process	positive regulation of response to stimulus	Gja1|Por|Hlx|Col1a1|Eps8|Acvr1b|Ccl2|Ets1|Fgf1|P2ry1|Cx3cl1|Ppp5c|Apbb1|Gas6|Agap2|Stk24|Unc5b|Tril|Smad3|Tic|Lpar1|Akap12|Pdgfrb|Kdr|Khdrbs1|Nup62	0.0221
5	GO Process	regulation of osteoblast differentiation	Gja1|Limd1|Fzd1|Smad3|Cd276	0.0221
3	GO Process	negative regulation of stress-activated MAPK cascade	Dnaja1|Foxo1|Per1	0.0225
10	GO Process	negative regulation of intracellular signal transduction	Atp2b4|Limd1|Dnaja1|Dusp7|Foxo1|Sh3bp4|Tic|Lpar1|Per1|Nup62	0.0228
5	NetworkNeighborAL	mixed, incl. Peptidase M10A, and Protease inhibitor I35 (TIMP)	Serpine1|Timp3|Mmp15|Plat|Mmp14	0.0234
2	GO Process	circadian regulation of translation	Per2|Per1	0.0238
2	GO Process	nodal signaling pathway	Acvr1b|Smad3	0.0238
2	GO Process	regulation of gluconeogenesis by regulation of transcription from RNA polymerase II promoter	Nr1d1|Foxo1	0.0238
25	GO Process	regulation of cell death	Pim1|Rilpl1|Por|Phlda1|Dnaja1|Apex1|Grk5|Foxo1|Eef2k|Ppp5c|Apbb1|Gas6|Txnip|Agap2|Stk24|Unc5b|Smad3|Lpar1|Pim3|Sgms1|Pdgfrb|Adamtsl4|Steap3|Kdr|Nup62	0.0238
2	GO Process	endodermal cell fate commitment	Leo1|Paf1	0.0238
4	GO Component	nuclear inner membrane	Tmem120a|Sfrs10|Tmem43|Smad3	0.024
7	GO Process	ossification	Gja1|Col1a1|Limd1|Klf10|Pth1r|Smad3|Mmp14	0.024
17	GO Process	multi-organism reproductive process	Gja1|Serpine1|Clock|Atp2b4|Ccl2|Dnaja1|Ets1|Wipf3|Msh2|Ctsl|Slc19a1|Tic|Srebf2|Slc2a1|Tsnax|Khdrbs1|Nup62	0.0244
6	GO Process	cellular response to glucocorticoid stimulus	Serpine1|Ephx1|Ccl2|Foxo1|Plat|Eln	0.0247
10	GO Process	cellular response to peptide hormone stimulus	Serpine1|Por|Ccl2|Apex1|Foxo1|Fzd1|Eef2k|Slc2a4|Plat|Wdr6	0.0252
3	GO Process	entrainment of circadian clock by photoperiod	Usp2|Cry2|Per1	0.0255
4	GO Process	biomineral tissue development	Col1a1|Klf10|Foxo1|Pth1r	0.0255
4	GO Process	transforming growth factor beta receptor signaling pathway	Ccl2|Nlk|Smad7|Smad3	0.0255
38	GO Process	regulation of molecular function	Pim1|Gja1|Cyth3|Adarb1|Serpine1|Por|Clock|Atp2b4|Mid1ip1|Pfkfb2|Timp3|Rapgef5|Azin1|Ccl2|Dnaja1|Thra|Kcnk3|Dusp7|Fgf1|P2ry1|Fzd1|Cx3cl1|Dnaja2|Gas6|Sh3bp4|Per2|Cdc42ep2|Txnip|Agap2|Stk24|Smad3|ENSRNOP00000039176|Lpar1|Pik3ip1|Pdgfrb|Serinc5|Plin5|Nup62	0.026
17	GO Process	movement of cell or subcellular component	Gja1|Atp2b4|Limd1|Eps8|Ccl2|Efnb1|Dnaja1|Ets1|P2ry1|Cx3cl1|Rere|Gas6|Myrip|Unc5b|Lpar1|Pdgfrb|Mmp14	0.0268
4	GO Process	stem cell population maintenance	Klf10|Leo1|Foxo1|Paf1	0.0277
3	Reactome Pathways	NCAM1 interactions	Col5a3|Col4a1|Col4a2	0.0281
4	Reactome Pathways	Non-integrin membrane-ECM interactions	Col1a1|Col5a3|Col4a1|Col4a2	0.0281
16	GO Process	regulation of secretion by cell	Gja1|Clock|Pfkfb2|Nr1d1|P2ry1|Cx3cl1|Apbb1|Gas6|Myrip|Per2|Kcnq1|Fcgr3|Tic|Pim3|Cd276|Glul	0.0282
15	GO Process	multicellular organismal reproductive process	Gja1|Serpine1|Clock|Atp2b4|Ccl2|Dnaja1|Ets1|Wipf3|Msh2|Ctsl|Tic|Srebf2|Tsnax|Khdrbs1|Nup62	0.0282
17	GO Process	negative regulation of molecular function	Pim1|Adarb1|Serpine1|Por|Atp2b4|Timp3|Dnaja1|Thra|Dusp7|P2ry1|Gas6|Sh3bp4|Per2|Txnip|Pik3ip1|Plin5|Nup62	0.0286
13	GO Process	circulatory system development	Gja1|Tmem100|Col1a1|Rxrg|Ets1|Foxo1|Fgf1|Eln|Smad3|ENSRNOP00000057050|Pdgfrb|Mmp14|Kdr	0.0288
3	GO Process	regulation of cholesterol metabolic process	Por|Fgf1|Dgat2	0.0289
3	GO Process	cellular response to vitamin D	Pim1|Fzd1|Ltbp1	0.0289
3	GO Process	decidualization	Gja1|Serpine1|Ctsl	0.0289
10	UniProt Keywords	Repressor	Sfrs10|Limd1|Klf10|Cry2|Nr1d1|Apex1|Rbl2|Apbb1|Rere|Nr1d2	0.0292
16	GO Process	cellular chemical homeostasis	Gja1|Serpine1|Sfrs10|Atp2b4|Aco1|Ccl2|Kcnk3|P2ry1|Dgat2|Gas6|Pth1r|Smad3|Lpar1|Atp6v0a1|Steap3|Kdr	0.0293
22	GO Process	positive regulation of molecular function	Por|Clock|Atp2b4|Mid1ip1|Pfkfb2|Azin1|Ccl2|Dnaja1|Fgf1|Fzd1|Cx3cl1|Dnaja2|Gas6|Cdc42ep2|Agap2|Stk24|Smad3|ENSRNOP00000039176|Lpar1|Pdgfrb|Serinc5|Plin5	0.0293
6	GO Process	response to heat	Ccl2|Xdh|Dnaja1|Fgf1|Dnaja2|Hspb7	0.0293
4	GO Process	internal peptidyl-lysine acetylation	Por|Clock|Naa60|Apbb1	0.0294
5	GO Process	tissue remodeling	Gja1|Gas6|Pth1r|Eln|Mmp14	0.0306
8	GO Process	developmental growth	Gja1|Serpine1|Timp3|Fgf1|Gas6|Smad3|Pdgfrb|Kdr	0.0306
5	GO Process	steroid hormone mediated signaling pathway	Rxrg|Dnaja1|Thra|Nr1d1|Nr1d2	0.0306
13	GO Process	regulation of hormone levels	Gja1|Por|Clock|Pfkfb2|Nr1d1|P2ry1|Dgat2|Myrip|Per2|Kcnq1|Tic|Pim3|Glul	0.0306
8	GO Process	female pregnancy	Gja1|Serpine1|Clock|Ccl2|Ets1|Ctsl|Slc19a1|Slc2a1	0.0306
20	GO Process	regulation of protein phosphorylation	Adarb1|Atp2b4|Acvr1b|Ccl2|Dnaja1|Dusp7|Foxo1|Fgf1|P2ry1|Cx3cl1|Eef2k|Ppp5c|Gas6|Agap2|Stk24|Lpar1|Per1|Pdgfrb|Kdr|Nup62	0.0306
23	GO Process	regulation of protein modification process	Adarb1|Atp2b4|Acvr1b|Ccl2|Dnaja1|Dusp7|Foxo1|Fgf1|P2ry1|Cx3cl1|Eef2k|Ppp5c|Gas6|Paf1|Per2|Agap2|Stk24|Tic|Lpar1|Per1|Pdgfrb|Kdr|Nup62	0.031
12	GO Process	embryo development	Gja1|Sfrs10|Hlx|Tmem100|Col1a1|Acvr1b|Thra|Leo1|Paf1|Smad3|Mmp14|Kdr	0.031
2	GO Process	regulation of type B pancreatic cell development	Clock|Tic	0.0313
2	GO Process	regulation of carbohydrate metabolic process by regulation of transcription from RNA polymerase II promoter	Nr1d1|Foxo1	0.0313
3	GO Process	negative regulation of fat cell differentiation	Foxo1|Smad3|Tic	0.0313
2	GO Process	histone H2B ubiquitination	Leo1|Paf1	0.0313
9	GO Process	transmembrane receptor protein tyrosine kinase signaling pathway	Col1a1|Ccl2|Efnb1|Foxo1|Fgf1|Wdr6|Txnip|Pdgfrb|Kdr	0.0313
2	GO Process	positive regulation of glomerular filtration	Gja1|Gas6	0.0313
8	GO Process	blood vessel morphogenesis	Gja1|Tmem100|Ets1|Fgf1|ENSRNOP00000057050|Pdgfrb|Mmp14|Kdr	0.0317
39	GO Component	organelle membrane	Gja1|Hpd|Tmem120a|Por|Sfrs10|Fmo2|Ephx1|Fmo3|Slc25a29|Naa60|Ndrg1|Tmem43|Ppap2b|Gcs1|Tmem214|B4galt6|Chst15|Dgat2|Slc25a34|Slc2a4|Ucp3|Slc25a38|Myrip|Slc25a42|Fads1|Kcnq1|Trim72|Stk24|Smad3|ENSRNOP00000039176|Msmo1|Coq10b|Sgms1|Atp6v0a1|Srebf2|Tpst1|Aldh3a2|Steap3|Nup62	0.032
64	GO Function	catalytic activity	Pim1|Amd1|Adarb1|Hpd|Por|Clock|Atp2b4|Fmo2|Ephx1|Fmo3|Uck2|Pfkfb2|Azin1|Aco1|Acvr1b|Xdh|Naa60|Usp2|Phospho2|Htra3|Ppap2b|Gcs1|Nlk|Apex1|Wee1|RGD1309534|Dusp7|Grk5|Abhd14a|Cygb|Gucy1a3|Mat2a|Enpp3|Msh2|B4galt6|Chst15|Dgat2|Eef2k|Ppp5c|Ctsl|Plat|Tut1|Slc25a42|Fads1|Pola2|Fastkd3|Agap2|Trim72|Stk24|Mknk2|Msmo1|Pim3|Cdc25b|Sgms1|Narf|Atp6v0a1|Tpst1|Pdgfrb|Aldh3a2|Adamtsl4|Steap3|Mmp14|Glul|Kdr	0.0326
4	GO Process	regulation of biomineral tissue development	Gja1|Gas6|Smad3|Cd276	0.0333
5	UniProt Keywords	Kelch repeat	Ivns1abp|Klhl38|Klhdc3|Klhl30|Klhdc8b	0.0334
7	UniProt Keywords	Extracellular matrix	Col1a1|Timp3|Spon2|Vwf|Eln|Ltbp1|Adamtsl4	0.0338
49	UniProt Keywords	Glycoprotein	Serpine1|Tmem120a|Gpc4|Mpzl1|Col1a1|Fibin|Spon2|Acvr1b|Ccl2|Efnb1|Ppap2b|Gcs1|Tmem214|Kcnk3|F3|Abhd14a|Enpp3|P2ry1|B4galt6|Fzd1|Cx3cl1|Chst15|Slc2a4|Gas6|Ctsl|Plat|Vwf|Kcnq1|Pth1r|Tmem140|Unc5b|Tril|ENSRNOP00000039176|Fcgr3|Ltbp1|Slc19a1|Lphn2|Lpar1|Cd276|Gpr182|ENSRNOP00000057050|Tpst1|Pdgfrb|Serinc5|Slc2a1|Adamtsl4|Steap3|Kdr|Nup62	0.0344
21	GO Process	positive regulation of protein metabolic process	Gja1|Atp2b4|Acvr1b|Ccl2|Foxo1|Fgf1|P2ry1|Cx3cl1|Gas6|Paf1|Fastkd3|Agap2|Stk24|Smad3|Tic|Lpar1|Cd276|Pdgfrb|Mmp14|Kdr|Khdrbs1	0.0348
8	GO Process	mitotic cell cycle process	Eps8|Acvr1b|Msh2|Tipin|Fbxo31|Khdrbs1|Zwint|Nup62	0.0351
5	GO Process	regulation of cellular ketone metabolic process	Atp2b4|Mid1ip1|Nr1d1|Dgat2|Plin5	0.0351
5	GO Process	regulation of cell shape	Limd1|Eps8|P2ry1|Cdc42ep2|Lpar1	0.0351
3	GO Process	cellular response to lipoprotein particle stimulus	Serpine1|Ccl2|F3	0.0353
7	GO Process	regulation of inflammatory response	Ets1|Enpp3|Smad3|Fcgr3|Cd276|Per1|Nr1d2	0.0358
41	GO Process	protein metabolic process	Pim1|Por|Clock|Uck2|Acvr1b|Naa60|Usp2|Cry2|Klhl38|Htra3|Nlk|Nr1d1|Wee1|Leo1|Dusp7|Grk5|B4galt6|Eef2k|Ppp5c|Apbb1|Gas6|Ctsl|Plat|Paf1|Per2|Fastkd3|Trim72|Stk24|Mknk2|Tic|Pim3|Fbxw7|Cdc25b|Per1|Tpst1|Pdgfrb|Fbxo31|Adamtsl4|Mmp14|Klhdc8b|Kdr	0.0358
11	GO Function	sequence-specific double-stranded DNA binding	Clock|Klf10|Cry2|Ets1|Nr1d1|Tef|Per2|Dbp|Smad3|Tic|Nr1d2	0.0362
18	GO Function	transition metal ion binding	Pim1|Timp3|Rxrg|Xdh|Thra|Nr1d1|RGD1309534|Cygb|Zcchc7|Enpp3|Rere|Tut1|Trim72|Smad3|Msmo1|Mmp14|Nr1d2|Glul	0.0362
24	GO Function	identical protein binding	Adarb1|Sfrs10|Mid1ip1|Col1a1|Fibin|Xdh|Naa60|Usp2|Ets1|Thra|Fzd1|Dgat2|Ppp5c|St13|Tef|Kcnq1|Pth1r|Smad3|Cd276|Tpst1|Slc2a1|Plin5|Glul|Khdrbs1	0.0362
6	GO Function	heat shock protein binding	Dnaja1|Fgf1|Dnaja2|Ppp5c|St13|Nup62	0.0362
4	GO Function	Hsp70 protein binding	Dnaja1|Fgf1|St13|Nup62	0.0362
17	GO Function	transferase activity, transferring phosphorus-containing groups	Pim1|Uck2|Pfkfb2|Acvr1b|Nlk|Wee1|Grk5|Eef2k|Tut1|Pola2|Fastkd3|Stk24|Mknk2|Pim3|Sgms1|Pdgfrb|Kdr	0.0362
3	GO Function	ATPase activator activity	Dnaja1|Dnaja2|ENSRNOP00000039176	0.0362
12	GO Function	transcription regulatory region sequence-specific DNA binding	Clock|Klf10|Cry2|Ets1|Thra|Nr1d1|Tef|Per2|Dbp|Smad3|Tic|Nr1d2	0.0362
10	KEGG Pathways	Focal adhesion	Lama4|Col6a1|Col6a2|Col1a1|Thbs2|Vwf|Col4a1|Col4a2|Pdgfrb|Kdr	0.0366
9	KEGG Pathways	Transcriptional misregulation in cancer	Cdkn1a|Rxrg|Lmo2|Foxo1|Plat|Per2|Ss18|Pbx1|Zbtb16	0.0367
5	KEGG Pathways	Sphingolipid metabolism	Acer2|Ppap2b|B4galt6|Sphk2|Sgms1	0.0367
5	KEGG Pathways	Arginine and proline metabolism	Amd1|P4ha2|Aldh3a2|Sat1|ENSRNOP00000067465	0.0367
14	GO Process	regulation of transferase activity	Adarb1|Atp2b4|Pfkfb2|Dnaja1|Dusp7|Fgf1|Gas6|Agap2|Stk24|Lpar1|Pik3ip1|Pdgfrb|Serinc5|Nup62	0.0367
16	GO Process	negative regulation of protein metabolic process	Adarb1|Serpine1|Por|Timp3|Azin1|Dnaja1|Dusp7|Foxo1|Ppp5c|Apbb1|Gas6|Per2|Smad3|Cd276|Per1|Nup62	0.0367
22	GO Process	protein-containing complex subunit organization	Gja1|Tmem120a|Sfrs10|Mid1ip1|Col1a1|Limd1|Naa60|Smarcd2|Mat2a|Cx3cl1|Tppp3|Ppp5c|St13|Paf1|Fastkd3|Trim72|Smad3|Atp6v0a1|Slc2a1|Glul|Khdrbs1|Nup62	0.0367
5	GO Process	negative regulation of MAPK cascade	Dnaja1|Dusp7|Foxo1|Per1|Nup62	0.0367
10	GO Process	tube morphogenesis	Gja1|Hlx|Tmem100|Ets1|Fgf1|Smad3|ENSRNOP00000057050|Pdgfrb|Mmp14|Kdr	0.0367
5	GO Process	blood coagulation	F3|P2ry1|Cx3cl1|Gas6|Vwf	0.0367
6	GO Function	growth factor binding	Col1a1|Acvr1b|Htra3|Ltbp1|Pdgfrb|Kdr	0.0368
4	GO Function	chromatin DNA binding	Clock|Apex1|Smad3|Per1	0.0374
22	GO Process	anatomical structure morphogenesis	Gja1|Rilpl1|Hlx|Tmem100|Col1a1|Efnb1|Ets1|Wee1|Leo1|Foxo1|Fgf1|Rere|Ctsl|Paf1|Stk24|Unc5b|Smad3|ENSRNOP00000057050|Pdgfrb|Mmp14|Kdr|Lmod2	0.0376
4	GO Process	regulation of TOR signaling	Gas6|Sh3bp4|Tic|Kdr	0.0377
17	GO Process	cellular homeostasis	Gja1|Serpine1|Sfrs10|Atp2b4|Aco1|Ccl2|Kcnk3|Apex1|P2ry1|Dgat2|Gas6|Pth1r|Smad3|Lpar1|Atp6v0a1|Steap3|Kdr	0.0381
3	GO Process	positive regulation of steroid biosynthetic process	Por|Nr1d1|Fgf1	0.0388
3	GO Process	glial cell migration	Ccl2|P2ry1|Mmp14	0.0388
11	GO Process	positive regulation of hydrolase activity	Ccl2|Dnaja1|Cx3cl1|Dnaja2|Cdc42ep2|Agap2|Smad3|ENSRNOP00000039176|Lpar1|Pdgfrb|Plin5	0.0392
8	GO Process	cell surface receptor signaling pathway involved in cell-cell signaling	Ppap2b|Nlk|Leo1|Grk5|Fzd1|Cx3cl1|Paf1|Smad3	0.0395
2	GO Process	response to redox state	Clock|Tic	0.0395
7	GO Process	embryonic organ development	Gja1|Sfrs10|Hlx|Thra|Smad3|Mmp14|Kdr	0.0395
2	GO Process	positive regulation of cholesterol biosynthetic process	Por|Fgf1	0.0395
9	GO Process	response to insulin	Serpine1|Ccl2|Foxo1|Eef2k|Slc2a4|Ucp3|Wdr6|Fads1|Slc2a1	0.0395
2	GO Process	ATP transport	Gja1|Slc25a42	0.0395
2	GO Process	positive regulation of macrophage chemotaxis	Ccl2|Cx3cl1	0.0395
7	GO Process	angiogenesis	Tmem100|Ets1|Fgf1|ENSRNOP00000057050|Pdgfrb|Mmp14|Kdr	0.0395
6	GO Process	drug transport	Gja1|Slc25a29|Cygb|Slc25a38|Slc25a42|Slc19a1	0.0397
29	GO Process	regulation of cellular component organization	Gja1|Serpine1|Mid1ip1|Limd1|Eps8|Acvr1b|Ccl2|Htra3|Ets1|P2ry1|Msh2|Fzd1|Cx3cl1|Eef2k|Apbb1|Gas6|Ctsl|Sh3bp4|Paf1|Cdc42ep2|Stk24|Smad3|Fcgr3|Lpar1|Pdgfrb|Fbxo31|Mmp14|Nup62|Lmod2	0.04
31	GO Function	carbohydrate derivative binding	Pim1|Por|Atp2b4|Uck2|Pfkfb2|Acvr1b|Ccl2|Dnaja1|Nlk|Wee1|Grk5|Gucy1a3|Mat2a|Fgf1|P2ry1|Msh2|Chst15|Dnaja2|Eef2k|Ppp5c|St13|Tut1|Agap2|Stk24|Tril|Mknk2|Lpar1|Pim3|Pdgfrb|Glul|Kdr	0.0408
24	GO Function	adenyl nucleotide binding	Pim1|Atp2b4|Uck2|Pfkfb2|Acvr1b|Dnaja1|Nlk|Wee1|Grk5|Mat2a|P2ry1|Msh2|Chst15|Dnaja2|Eef2k|Ppp5c|St13|Tut1|Stk24|Mknk2|Pim3|Pdgfrb|Glul|Kdr	0.0408
13	GO Function	zinc ion binding	Timp3|Rxrg|Thra|Nr1d1|RGD1309534|Zcchc7|Enpp3|Rere|Tut1|Trim72|Smad3|Mmp14|Nr1d2	0.0408
13	GO Function	DNA-binding transcription factor activity	Clock|Rxrg|Klf10|Ets1|Thra|Nr1d1|Foxo1|Smad7|Tef|Dbp|Smad3|Tic|Nr1d2	0.0408
5	GO Function	protease binding	Serpine1|Col1a1|Timp3|F3|Adamtsl4	0.0408
31	GO Function	nucleotide binding	Pim1|Por|Atp2b4|Fmo2|Fmo3|Uck2|Pfkfb2|Acvr1b|Xdh|Dnaja1|Cry2|Nlk|Wee1|Grk5|Gucy1a3|Mat2a|P2ry1|Msh2|Chst15|Dnaja2|Eef2k|Ppp5c|St13|Tut1|Agap2|Stk24|Mknk2|Pim3|Pdgfrb|Glul|Kdr	0.0408
23	GO Process	homeostatic process	Gja1|Serpine1|Sfrs10|Atp2b4|Aco1|Ccl2|Cry2|Nr1d1|Kcnk3|Apex1|Foxo1|P2ry1|Dgat2|Slc2a4|Gas6|Slc25a38|Pth1r|Smad3|Lpar1|Atp6v0a1|Steap3|Nr1d2|Kdr	0.0413
8	GO Process	response to purine-containing compound	Serpine1|Col1a1|Ccl2|Apex1|Mat2a|P2ry1|Eef2k|Plat	0.0413
15	GO Function	kinase activity	Pim1|Uck2|Pfkfb2|Acvr1b|Nlk|Wee1|Grk5|Eef2k|Fastkd3|Stk24|Mknk2|Pim3|Sgms1|Pdgfrb|Kdr	0.0416
4	GO Process	regulation of lipase activity	Por|Lpar1|Pdgfrb|Plin5	0.042
3	GO Process	lymphocyte chemotaxis	Ccl2|Cx3cl1|Gas6	0.042
26	GO Process	small molecule metabolic process	Pim1|Amd1|Hpd|Por|Fmo2|Ephx1|Uck2|Pfkfb2|Azin1|Aco1|Xdh|Cygb|Gucy1a3|Mat2a|Enpp3|Chst15|Dgat2|Ucp3|Per2|Fads1|Coq10b|Atp6v0a1|Srebf2|Aldh3a2|Glul|Kdr	0.042
15	GO Process	positive regulation of cell population proliferation	Pim1|Serpine1|Hlx|Ccl2|Ets1|Fgf1|Cx3cl1|Gas6|Pth1r|Agap2|Cd276|Tipin|Pdgfrb|Glul|Kdr	0.042
5	GO Function	flavin adenine dinucleotide binding	Por|Fmo2|Fmo3|Xdh|Cry2	0.0426
2	GO Function	platelet-derived growth factor binding	Col1a1|Pdgfrb	0.0426
16	GO Process	regulation of response to stress	Gja1|Atp2b4|Ccl2|Dnaja1|Ets1|Foxo1|Enpp3|Apbb1|Stk24|Tril|Smad3|Fcgr3|Tic|Cd276|Per1|Nr1d2	0.0426
13	GO Process	regulation of kinase activity	Adarb1|Atp2b4|Pfkfb2|Dnaja1|Dusp7|Fgf1|Gas6|Agap2|Stk24|Lpar1|Pik3ip1|Pdgfrb|Nup62	0.0426
13	GO Process	negative regulation of catalytic activity	Adarb1|Serpine1|Por|Atp2b4|Timp3|Dnaja1|Dusp7|Gas6|Sh3bp4|Txnip|Pik3ip1|Plin5|Nup62	0.0434
10	GO Component	nuclear body	Apex1|RGD1309534|Cygb|Apbb1|Rere|Tut1|Mknk2|Hspb7|Tic|Zwint	0.0438
36	GO Component	cytosol	Pim1|Amd1|Gja1|Rilpl1|Cyth3|Clock|Mid1ip1|Uck2|Aco1|Acvr1b|Xdh|Dnaja1|Ndrg1|Tmem214|Thra|Fbxo3|Gucy1a3|Mat2a|Foxo1|Fgf1|Dnaja2|Ppp5c|Slc2a4|St13|Wdr6|Cdc42ep2|Agap2|Smad3|Akap12|Slc2a1|Aldh3a2|Mmp14|Plin5|Glul|Klhdc8b|Zwint	0.0438
13	GO Process	response to antibiotic	Serpine1|Col1a1|Eps8|Ccl2|Xdh|Ets1|Apex1|F3|Foxo1|Ppp5c|Slc2a4|Txnip|Pdgfrb	0.0452
19	Pfam	Protein tyrosine kinase	Pim1|Map2k6|Acvr1b|Nuak1|Nlk|Wee1|Grk5|Map4k4|Axl|Stk24|Tek|Clk1|Mknk2|Abl1|Pim3|Srpk2|Pdgfrb|Dapk1|Kdr	0.0456
19	Pfam	Protein kinase domain	Pim1|Map2k6|Acvr1b|Nuak1|Nlk|Wee1|Grk5|Map4k4|Axl|Stk24|Tek|Clk1|Mknk2|Abl1|Pim3|Srpk2|Pdgfrb|Dapk1|Kdr	0.0456
20	GO Process	protein-containing complex assembly	Gja1|Tmem120a|Sfrs10|Mid1ip1|Col1a1|Limd1|Naa60|Mat2a|Cx3cl1|Tppp3|Ppp5c|St13|Fastkd3|Trim72|Smad3|Atp6v0a1|Slc2a1|Glul|Khdrbs1|Nup62	0.0461
3	GO Process	cellular response to follicle-stimulating hormone stimulus	Serpine1|Por|Plat	0.0463
9	GO Process	regulation of cell activation	Hlx|Ccl2|Nr1d1|Cygb|Enpp3|Gas6|Cd276|Pdgfrb|Mmp14	0.0463
10	GO Process	negative regulation of transcription by RNA polymerase II	Usp2|Foxo1|Apbb1|Per3|Paf1|Per2|Txnip|Smad3|Per1|Nr1d2	0.0468
4	NetworkNeighborAL	mixed, incl. Signaling by ROBO receptors, and netrin receptor activity	Unc5b|Robo4|Abl1|ENSRNOP00000057050	0.0471
4	GO Process	positive regulation of striated muscle tissue development	Pim1|Gja1|Usp2|Tic	0.0475
2	GO Process	positive regulation of vasculogenesis	Tmem100|Kdr	0.0483
5	GO Process	cellular response to mechanical stimulus	Gja1|Serpine1|Col1a1|Ltbp1|Slc2a1	0.0483
2	GO Process	negative regulation of fatty acid oxidation	Dgat2|Plin5	0.0483
2	GO Process	intra-S DNA damage checkpoint	Msh2|Tipin	0.0483
2	GO Process	positive regulation of mRNA 3'-end processing	Leo1|Paf1	0.0483
2	GO Process	signal transduction involved in regulation of gene expression	P2ry1|Smad3	0.0483
10	GO Process	cellular response to DNA damage stimulus	Clock|Eepd1|Dnaja1|Ndrg1|Apex1|Foxo1|Msh2|Apbb1|Tipin|Fbxo31	0.0483
2	GO Process	polyamine biosynthetic process	Amd1|Azin1	0.0483
9	GO Process	cell activation	Serpine1|Ndrg1|Enpp3|P2ry1|Msh2|Cx3cl1|Vwf|Smad3|Cd276	0.0483
6	UniProt Keywords	Tyrosine-protein kinase	Wee1|Axl|Tek|Abl1|Pdgfrb|Kdr	0.0484
9	GO Function	chromatin binding	Clock|Apex1|Klhdc3|Apbb1|Rere|Paf1|Smad3|Srebf2|Per1	0.049
17	GO Component	nuclear outer membrane-endoplasmic reticulum membrane network	Gja1|Hpd|Por|Fmo2|Ephx1|Fmo3|Ppap2b|Gcs1|Tmem214|Dgat2|Fads1|ENSRNOP00000039176|Msmo1|Sgms1|Srebf2|Aldh3a2|Nup62	0.0491
16	GO Process	regulation of hydrolase activity	Serpine1|Por|Timp3|Ccl2|Dnaja1|Cx3cl1|Dnaja2|Gas6|Sh3bp4|Cdc42ep2|Agap2|Smad3|ENSRNOP00000039176|Lpar1|Pdgfrb|Plin5	0.0491
4	GO Process	maternal process involved in female pregnancy	Gja1|Serpine1|Ccl2|Ctsl	0.0492
4	GO Process	tissue regeneration	Gja1|Serpine1|Timp3|Gas6	0.0492
4	GO Process	mitotic cell cycle checkpoint	Msh2|Tipin|Fbxo31|Zwint	0.0492
3	GO Process	regulation of gluconeogenesis	Nr1d1|Foxo1|Dgat2	0.0492
3	GO Process	vasculogenesis	Tmem100|Pdgfrb|Kdr	0.0492
3	Reactome Pathways	Anchoring fibril formation	Col1a1|Col4a1|Col4a2	0.0496
6	GO Process	cellular response to tumor necrosis factor	Col1a1|Ccl2|Xdh|Cx3cl1|Slc2a4|Sgms1	0.0498
