# Supplementary material for: Methamphetamine-induced changes in myocardial gene transcription are sex-dependent
Source: BMC Genomics. 2021 Apr 12;22:259. doi: 10.1186/s12864-021-07561-x (PMC8042975; doi:10.1186/s12864-021-07561-x)
Supplement: Supplementary file 6 — Additional file 6. [file 12864_2021_7561_MOESM6_ESM.xlsx]

## Sheet: Male_Meth_v_Saline_no_abstinenc
# enriched genes	category	description	enriched genes	FDR value
3	Reactome Pathways	Activation of C3 and C5	ENSRNOP00000000514|Cfp|ENSRNOP00000066721	0.0035
4	UniProt Keywords	Multifunctional enzyme	Plod3|Pfkfb2|Gart|Pam	0.0043
23	UniProt Keywords	Acetylation	Abcf3|Bdh1|Pfkfb2|Ppargc1a|Lrpprc|Blvra|Camk2d|Lxn|Tle3|Fgf1|Cap1|Efhd2|Dbn1|Fam107b|Tuba1c|Nes|Clpx|Nploc4|Tgfb1i1|Cfl1|Clic1|Dynll1|Arpc5	0.0043
38	UniProt Keywords	Phosphoprotein	Srsf9|Gna12|Clip1|Abcf3|Bdh1|Pfkfb2|Ppargc1a|Lrpprc|Klf10|Cd44|Wee1|Blvra|Camk2d|Tle3|Fgf1|Cap1|Efhd2|Dbn1|Tuba1c|Mtrr|Nes|Tut1|Mpp3|Rgs16|Arhgap27|Coro1b|Kalrn|Ndrg4|Pam|Clpx|Sgms1|Tgfb1i1|Tp53i11|Cfl1|Clic1|Dynll1|Spp1|Cracr2b	0.0053
6	Reference publications	(2011) Fibrosis and progression of autosomal dominant polycystic kidney disease (ADPKD).	Tgm2|Fgf1|Plat|Eln|Igf2|Spp1	0.0098
16	GO Function	carbohydrate derivative binding	Gna12|Abcf3|Pfkfb2|Arf6|Cd44|Wee1|Camk2d|Lxn|Fgf1|P2ry1|Tuba1c|Mtrr|Tut1|Kalrn|Clpx|Clcn4	0.0147
20	GO Function	anion binding	Gna12|Plod3|Abcf3|Bdh1|Pfkfb2|Arf6|Cd44|Wee1|Camk2d|Lxn|Fgf1|P2ry1|Tuba1c|Mtrr|Tut1|Kalrn|Pam|Clpx|Clcn4|Cfl1	0.0147
30	GO Function	ion binding	Gna12|Clip1|Plod3|Abcf3|Bdh1|Pfkfb2|Arf6|Creld2|Klf10|Cd44|Wee1|Blvra|Camk2d|Lxn|Fgf1|Lcn2|Efhd2|P2ry1|Tuba1c|Mtrr|Egfl7|Tut1|Kalrn|Pam|Clpx|Nploc4|Tgfb1i1|Clcn4|Cfl1|Cracr2b	0.0147
10	GO Function	cytoskeletal protein binding	Clip1|Ppargc1a|Lrpprc|Marcksl1|Cap1|Dbn1|Coro1b|Cfl1|Dynll1|Arpc5	0.0147
32	GO Function	protein binding	Srsf9|Gna12|Clip1|Pfkfb2|Ppargc1a|Arf6|Lrpprc|Cd44|Marcksl1|Camk2d|Fgf1|Cap1|Lcn2|P2ry1|Dbn1|Nes|Lamp1|Mpp3|Arhgap27|Coro1b|Kalrn|Pam|Igf2|Cd276|Clpx|Nploc4|Tgfb1i1|Cfl1|Dynll1|Arpc5|Spp1|Smagp	0.0147
47	GO Function	binding	Srsf9|Gna12|Clip1|Plod3|Abcf3|Bdh1|Pfkfb2|Ppargc1a|Arf6|Creld2|Lrpprc|Klf10|Cd44|Marcksl1|Wee1|Blvra|Camk2d|Lxn|Fgf1|Cap1|Lcn2|Efhd2|P2ry1|Dbn1|Tuba1c|Mtrr|Nes|Egfl7|Lamp1|Tut1|Mpp3|Arhgap27|Coro1b|Kalrn|Pam|Igf2|Cd276|Clpx|Nploc4|Tgfb1i1|Clcn4|Cfl1|Dynll1|Arpc5|Spp1|Smagp|Cracr2b	0.0147
6	Reference publications	(2010) Recent highlights on bone stem cells: a report from Bone Stem Cells 2009, and not only....	Cd44|Nes|Col5a3|Pam|Igf2|Spp1	0.0167
6	UniProt Keywords	Actin-binding	Cap1|Dbn1|Coro1b|Cfl1|Arpc5|Cnn2	0.0176
4	Reference publications	(2016) Transitional Remodeling of the Hepatic Extracellular Matrix in Alcohol-Induced Liver Injury.	Cd44|Plat|Eln|Spp1	0.0187
4	Reference publications	(2015) Influence of culture conditions and extracellular matrix alignment on human mesenchymal stem cells invasion into decellularized engineered tissues.	Cd44|Eln|Igf2|Cnn2	0.0187
5	Reference publications	(2014) Osteopontin deletion prevents the development of obesity and hepatic steatosis via impaired adipose tissue matrix remodeling and reduced inflammation and fibrosis in adipose tissue and liver in mice.	Cd44|Slc2a12|Lcn2|Eln|Spp1	0.0187
17	UniProt Keywords	Nucleotide-binding	Gna12|Abcf3|Pfkfb2|Arf6|Wee1|Camk2d|Rhoc|P2ry1|Tuba1c|Tubb6|Tut1|Gart|Kalrn|Gbp1|Clpx|Clcn4|Ppip5k2	0.0214
17	GO Function	small molecule binding	Gna12|Plod3|Abcf3|Pfkfb2|Arf6|Cd44|Wee1|Camk2d|Lcn2|P2ry1|Tuba1c|Mtrr|Tut1|Kalrn|Pam|Clpx|Clcn4	0.0238
6	GO Function	actin binding	Marcksl1|Cap1|Dbn1|Coro1b|Cfl1|Arpc5	0.0238
4	GO Function	actin filament binding	Dbn1|Coro1b|Cfl1|Arpc5	0.0275
12	GO Function	signaling receptor binding	Gna12|Ppargc1a|Cd44|Fgf1|P2ry1|Nes|Igf2|Cd276|Tgfb1i1|Cfl1|Spp1|Smagp	0.0287
24	UniProt Keywords	Repeat	Srsf9|Clip1|Abcf3|Ivns1abp|Creld2|Lrpprc|Klf10|Lxn|Tle3|Efhd2|Plat|Pcdh12|Egfl7|Zfp251|Mpp3|Eln|Arhgap27|Coro1b|Kalrn|Lrrc2|Pam|Tgfb1i1|Clcn4|Cracr2b	0.03
4	UniProt Keywords	GTPase activation	Arap1|Sipa1|Rgs16|Arhgap27	0.03
4	Reference publications	(2014) The portal fibroblast: not just a poor man's stellate cell.	Cd44|P2ry1|Eln|Cfl1	0.0301
4	Reference publications	(2019) Osteopontin in Vascular Disease.	Fam20c|Cd44|Tgm2|Cnn2	0.0315
4	Reference publications	(2014) Defining differences among perivascular cells derived from human pluripotent stem cells.	Cd44|Nes|Eln|Cnn2	0.0315
2	UniProt Keywords	Sialic acid	Spp1|Smagp	0.0349
4	Reference publications	(2017) Arterial Calcification in Diabetes Mellitus: Preclinical Models and Translational Implications.	Tgm2|Eln|Igf2|Spp1	0.0383
5	Reference publications	(2015) Adult vascular wall resident multipotent vascular stem cells, matrix metalloproteinases, and arterial aneurysms.	Cd44|Lcn2|Plat|Eln|Cnn2	0.0383
4	Reference publications	(2014) Osteopontin is induced by TGF-Beta2 and regulates metabolic cell activity in cultured human optic nerve head astrocytes.	Cd44|Tgm2|Eln|Spp1	0.0383
4	Reference publications	(2014) Human cadaver multipotent stromalstem cells isolated from arteries stored in liquid nitrogen for 5 years.	Cd44|Nes|Spp1|Cnn2	0.0383
3	Reference publications	(1995) Gene expression and vascular smooth muscle cell phenotype.	Eln|Spp1|Cnn2	0.0383
3	Reference publications	(1993) Isolation of gene markers of differentiated and proliferating vascular smooth muscle cells.	Eln|Spp1|Cnn2	0.0383
3	Reactome Pathways	RHO GTPases activate IQGAPs	Clip1|Tuba1c|Tubb6	0.0387
5	Reactome Pathways	Regulation of Insulin-like Growth Factor (IGF) transport and uptake by Insulin-like Growth Factor Binding Proteins (IGFBPs)	ENSRNOP00000000514|Fam20c|Igf2|Spp1|ENSRNOP00000066721	0.0387
8	Reactome Pathways	Signaling by Rho GTPases	Clip1|Fam13a|Rhoc|Tuba1c|Tubb6|Arap1|Kalrn|Arpc5	0.0387
4	Reference publications	(2009) Rat brain tumor models in experimental neuro-oncology: the C6, 9L, T9, RG2, F98, BT4C, RT-2 and CNS-1 gliomas.	Nes|Plat|Igf2|Cd276	0.0401
18	GO Process	regulation of developmental process	Gna12|Clip1|Ppargc1a|Arf6|Klf10|Cd44|Fgf1|P2ry1|Dbn1|Coro1b|Kalrn|Ndrg4|Igf2|Cd276|Tgfb1i1|Cfl1|Clic1|Spp1	0.0416
2	GO Process	regulation of lamellipodium morphogenesis	Cd44|Coro1b	0.0421
2	GO Process	regulation of postsynaptic density organization	Dbn1|Cfl1	0.0421
2	GO Process	negative regulation of lamellipodium organization	Coro1b|Cfl1	0.0421
3	GO Process	regulation of lamellipodium organization	Cd44|Coro1b|Cfl1	0.0421
9	GO Process	regulation of plasma membrane bounded cell projection organization	Clip1|Arf6|Cd44|Dbn1|Coro1b|Kalrn|Ndrg4|Cfl1|Spp1	0.0421
6	GO Process	supramolecular fiber organization	Plod3|Cap1|Dbn1|Eln|Cfl1|Arpc5	0.0421
8	GO Process	regulation of anatomical structure size	Plod3|Arf6|P2ry1|Dbn1|Coro1b|Cfl1|Arpc5|Spp1	0.0421
5	GO Process	cellular response to tumor necrosis factor	Ppargc1a|Lcn2|Dbn1|Sgms1|Cfl1	0.0421
21	GO Process	regulation of biological quality	Gna12|Plod3|Pfkfb2|Ppargc1a|Arf6|Cd44|Camk2d|Lcn2|P2ry1|Dbn1|Plat|Lamp1|Coro1b|Kalrn|Pam|Igf2|Cfl1|Clic1|Dynll1|Arpc5|Spp1	0.0421
42	GO Process	biological regulation	Srsf9|Gna12|Clip1|Plod3|Pfkfb2|Ppargc1a|Arf6|Lrpprc|Klf10|Cd44|Camk2d|Lxn|Tle3|Fgf1|Cap1|Lcn2|P2ry1|Dbn1|Fxyd6|Mtrr|Nes|Plat|Egfl7|Lamp1|Rgs16|Arhgap27|Coro1b|Kalrn|Ndrg4|Pam|Igf2|Prr13|Cd276|Clpx|Sgms1|Nploc4|Tgfb1i1|Cfl1|Clic1|Dynll1|Arpc5|Spp1	0.0421
7	GO Process	regulation of cytoskeleton organization	Arf6|Dbn1|Nes|Coro1b|Pam|Cfl1|Arpc5	0.0421
9	GO Process	regulation of cellular component movement	Gna12|Ppargc1a|Camk2d|Fgf1|Dbn1|Lamp1|Coro1b|Igf2|Cfl1	0.0421
14	GO Process	positive regulation of multicellular organismal process	Clip1|Klf10|Camk2d|Fgf1|P2ry1|Dbn1|Plat|Ndrg4|Igf2|Cd276|Tgfb1i1|Cfl1|Clic1|Spp1	0.0421
18	GO Process	regulation of multicellular organismal process	Clip1|Ppargc1a|Arf6|Klf10|Camk2d|Fgf1|P2ry1|Dbn1|Plat|Kalrn|Ndrg4|Igf2|Cd276|Nploc4|Tgfb1i1|Cfl1|Clic1|Spp1	0.0421
17	GO Process	regulation of cellular component organization	Gna12|Clip1|Ppargc1a|Arf6|Cd44|Lcn2|P2ry1|Dbn1|Nes|Coro1b|Kalrn|Ndrg4|Pam|Igf2|Cfl1|Arpc5|Spp1	0.0421
11	GO Process	positive regulation of developmental process	Clip1|Ppargc1a|Klf10|Fgf1|Dbn1|Ndrg4|Igf2|Cd276|Tgfb1i1|Cfl1|Clic1	0.0421
39	GO Process	regulation of cellular process	Srsf9|Gna12|Clip1|Pfkfb2|Ppargc1a|Arf6|Lrpprc|Klf10|Cd44|Camk2d|Lxn|Tle3|Fgf1|Cap1|Lcn2|P2ry1|Dbn1|Nes|Plat|Egfl7|Lamp1|Rgs16|Arhgap27|Coro1b|Kalrn|Ndrg4|Pam|Igf2|Prr13|Cd276|Clpx|Sgms1|Nploc4|Tgfb1i1|Cfl1|Clic1|Dynll1|Arpc5|Spp1	0.0421
40	GO Process	regulation of biological process	Srsf9|Gna12|Clip1|Pfkfb2|Ppargc1a|Arf6|Lrpprc|Klf10|Cd44|Camk2d|Lxn|Tle3|Fgf1|Cap1|Lcn2|P2ry1|Dbn1|Fxyd6|Nes|Plat|Egfl7|Lamp1|Rgs16|Arhgap27|Coro1b|Kalrn|Ndrg4|Pam|Igf2|Prr13|Cd276|Clpx|Sgms1|Nploc4|Tgfb1i1|Cfl1|Clic1|Dynll1|Arpc5|Spp1	0.0421
5	GO Process	regulation of dendrite development	Clip1|Arf6|Dbn1|Kalrn|Cfl1	0.0421
20	GO Process	cellular developmental process	Gna12|Clip1|Plod3|Ppargc1a|Arf6|Cd44|Wee1|Camk2d|Fgf1|Cap1|P2ry1|Dbn1|Nes|Egfl7|Kalrn|Ndrg4|Tgfb1i1|Cfl1|Dynll1|Spp1	0.0421
26	GO Process	anatomical structure development	Gna12|Clip1|Plod3|Bdh1|Ppargc1a|Arf6|Klf10|Cd44|Wee1|Camk2d|Fgf1|Cap1|P2ry1|Dbn1|Nes|Egfl7|Eln|Kalrn|Ndrg4|Pam|Igf2|Tgfb1i1|Cfl1|Dynll1|Arpc5|Spp1	0.0421
22	GO Process	system development	Clip1|Plod3|Bdh1|Ppargc1a|Arf6|Klf10|Cd44|Wee1|Camk2d|Fgf1|P2ry1|Dbn1|Nes|Egfl7|Eln|Kalrn|Ndrg4|Pam|Igf2|Cfl1|Arpc5|Spp1	0.0421
11	GO Process	negative regulation of response to stimulus	Ppargc1a|Dbn1|Egfl7|Rgs16|Coro1b|Igf2|Cd276|Sgms1|Nploc4|Tgfb1i1|Spp1	0.0421
21	GO Process	regulation of response to stimulus	Gna12|Ppargc1a|Arf6|Camk2d|Fgf1|P2ry1|Dbn1|Egfl7|Lamp1|Rgs16|Coro1b|Kalrn|Ndrg4|Igf2|Cd276|Sgms1|Nploc4|Tgfb1i1|Cfl1|Dynll1|Spp1	0.0421
24	GO Process	positive regulation of cellular process	Clip1|Pfkfb2|Ppargc1a|Arf6|Klf10|Cd44|Camk2d|Fgf1|Lcn2|P2ry1|Dbn1|Nes|Egfl7|Lamp1|Ndrg4|Igf2|Cd276|Clpx|Tgfb1i1|Cfl1|Clic1|Dynll1|Arpc5|Spp1	0.0421
26	GO Process	positive regulation of biological process	Clip1|Pfkfb2|Ppargc1a|Arf6|Klf10|Cd44|Camk2d|Fgf1|Lcn2|P2ry1|Dbn1|Nes|Plat|Egfl7|Lamp1|Ndrg4|Igf2|Cd276|Clpx|Sgms1|Tgfb1i1|Cfl1|Clic1|Dynll1|Arpc5|Spp1	0.0421
12	GO Process	regulation of cell differentiation	Clip1|Arf6|Klf10|Dbn1|Kalrn|Ndrg4|Igf2|Cd276|Tgfb1i1|Cfl1|Clic1|Spp1	0.0421
9	GO Process	regulation of organelle organization	Ppargc1a|Arf6|Dbn1|Nes|Coro1b|Pam|Igf2|Cfl1|Arpc5	0.0421
7	GO Process	regulation of actin filament-based process	Arf6|Camk2d|Dbn1|Coro1b|Pam|Cfl1|Arpc5	0.0421
6	GO Process	regulation of actin cytoskeleton organization	Arf6|Dbn1|Coro1b|Pam|Cfl1|Arpc5	0.0421
18	GO Process	regulation of localization	Gna12|Pfkfb2|Ppargc1a|Arf6|Camk2d|Fgf1|P2ry1|Dbn1|Fxyd6|Lamp1|Coro1b|Pam|Igf2|Cd276|Cfl1|Clic1|Dynll1|Spp1	0.0421
6	GO Process	regulation of cellular component size	Arf6|Dbn1|Coro1b|Cfl1|Arpc5|Spp1	0.0421
6	GO Process	negative regulation of response to external stimulus	Dbn1|Coro1b|Igf2|Cd276|Nploc4|Spp1	0.0421
8	GO Process	regulation of response to external stimulus	Fgf1|Dbn1|Lamp1|Coro1b|Igf2|Cd276|Nploc4|Spp1	0.0421
9	GO Process	response to nutrient levels	Bdh1|Ppargc1a|Klf10|Cd44|Lcn2|Nes|Eln|Igf2|Spp1	0.0421
10	GO Process	regulation of cell projection organization	Clip1|Arf6|Cd44|Lcn2|Dbn1|Coro1b|Kalrn|Ndrg4|Cfl1|Spp1	0.0421
5	GO Process	regulation of actin filament polymerization	Arf6|Dbn1|Coro1b|Cfl1|Arpc5	0.0421
19	GO Process	cell differentiation	Gna12|Clip1|Plod3|Ppargc1a|Arf6|Cd44|Wee1|Camk2d|Fgf1|P2ry1|Dbn1|Nes|Egfl7|Kalrn|Ndrg4|Tgfb1i1|Cfl1|Dynll1|Spp1	0.0421
6	GO Process	actin cytoskeleton organization	Arf6|Cap1|Dbn1|Coro1b|Cfl1|Arpc5	0.0421
7	GO Process	actin filament-based process	Arf6|Camk2d|Cap1|Dbn1|Coro1b|Cfl1|Arpc5	0.0421
20	GO Process	regulation of signaling	Gna12|Pfkfb2|Ppargc1a|Arf6|Camk2d|Fgf1|P2ry1|Dbn1|Plat|Egfl7|Rgs16|Kalrn|Ndrg4|Igf2|Sgms1|Nploc4|Tgfb1i1|Cfl1|Dynll1|Spp1	0.0421
7	GO Process	regulation of cell morphogenesis	Gna12|Cd44|P2ry1|Dbn1|Coro1b|Cfl1|Spp1	0.0421
10	GO Process	regulation of anatomical structure morphogenesis	Gna12|Ppargc1a|Cd44|Fgf1|P2ry1|Dbn1|Coro1b|Igf2|Cfl1|Spp1	0.0421
3	GO Process	positive regulation of steroid biosynthetic process	Ppargc1a|Fgf1|Igf2	0.0421
20	GO Process	regulation of cell communication	Gna12|Pfkfb2|Ppargc1a|Arf6|Camk2d|Fgf1|P2ry1|Dbn1|Plat|Egfl7|Rgs16|Kalrn|Ndrg4|Igf2|Sgms1|Nploc4|Tgfb1i1|Cfl1|Dynll1|Spp1	0.0421
20	GO Process	response to organic substance	Srsf9|Plod3|Bdh1|Pfkfb2|Ppargc1a|Klf10|Cd44|Fgf1|Lcn2|P2ry1|Dbn1|Plat|Eln|Coro1b|Pam|Igf2|Sgms1|Nploc4|Cfl1|Spp1	0.0421
17	GO Process	regulation of signal transduction	Gna12|Ppargc1a|Arf6|Camk2d|Fgf1|P2ry1|Dbn1|Egfl7|Rgs16|Kalrn|Ndrg4|Igf2|Sgms1|Nploc4|Tgfb1i1|Cfl1|Spp1	0.0421
10	GO Process	tissue development	Plod3|Bdh1|Ppargc1a|Klf10|Cd44|Camk2d|Fgf1|Tgfb1i1|Cfl1|Spp1	0.0421
17	GO Process	nervous system development	Clip1|Plod3|Bdh1|Ppargc1a|Arf6|Cd44|Wee1|Camk2d|P2ry1|Dbn1|Nes|Kalrn|Ndrg4|Pam|Cfl1|Arpc5|Spp1	0.0421
24	GO Process	multicellular organism development	Gna12|Clip1|Plod3|Bdh1|Ppargc1a|Arf6|Klf10|Cd44|Wee1|Camk2d|Fgf1|P2ry1|Dbn1|Nes|Egfl7|Eln|Kalrn|Ndrg4|Pam|Igf2|Tgfb1i1|Cfl1|Arpc5|Spp1	0.0421
5	GO Process	establishment or maintenance of cell polarity	Arf6|Wee1|Cap1|Cfl1|Arpc5	0.0421
8	GO Process	cytoskeleton organization	Arf6|Wee1|Cap1|Dbn1|Tuba1c|Coro1b|Cfl1|Arpc5	0.0421
19	GO Process	response to stress	Abcf3|Bdh1|Ppargc1a|Klf10|Cd44|Camk2d|Lxn|Fgf1|Lcn2|P2ry1|Plat|Eln|Pam|Igf2|Sgms1|Nploc4|Tgfb1i1|Cfl1|Spp1	0.0421
9	GO Component	perinuclear region of cytoplasm	Lrpprc|Camk2d|Dbn1|Lamp1|Coro1b|Kalrn|Pam|Clic1|Spp1	0.0424
7	GO Component	cell leading edge	Clip1|Arf6|Cd44|Dbn1|Coro1b|Cfl1|Arpc5	0.0424
5	GO Component	lamellipodium	Cd44|Dbn1|Coro1b|Cfl1|Arpc5	0.0424
5	GO Process	morphogenesis of an epithelium	Plod3|Cd44|Fgf1|Tgfb1i1|Cfl1	0.0424
2	GO Process	cellular response to purine-containing compound	Ppargc1a|P2ry1	0.0425
2	GO Process	regulation of Rac protein signal transduction	Arf6|Camk2d	0.0425
4	Reference publications	(2017) Bone grafts and biomaterials substitutes for bone defect repair: A review.	Ppargc1a|Fgf1|Eln|Spp1	0.0434
6	UniProt Keywords	GTP-binding	Gna12|Arf6|Rhoc|Tuba1c|Tubb6|Gbp1	0.0444
13	GO Function	ribonucleotide binding	Gna12|Abcf3|Pfkfb2|Arf6|Wee1|Camk2d|P2ry1|Tuba1c|Mtrr|Tut1|Kalrn|Clpx|Clcn4	0.0461
13	GO Function	enzyme binding	Pfkfb2|Ppargc1a|Arf6|Cd44|Camk2d|Cap1|Lcn2|Lamp1|Kalrn|Pam|Nploc4|Cfl1|Dynll1	0.0461
2	GO Function	voltage-gated chloride channel activity	Clcn4|Clic1	0.0461
4	Reference publications	(2014) BMP signaling in astrocytes downregulates EGFR to modulate survival and maturation.	Fgf1|Lcn2|Nes|Igf2	0.047
7	GO Process	regulation of neuron projection development	Clip1|Arf6|Dbn1|Kalrn|Ndrg4|Cfl1|Spp1	0.0476
2	GO Process	negative regulation of actin filament bundle assembly	Dbn1|Cfl1	0.0477
5	GO Component	cell cortex	Arf6|Fgf1|Cap1|Dbn1|Cfl1	0.0482
48	GO Component	intracellular	Srsf9|Gna12|Clip1|Plod3|Bdh1|Tcaim|Pfkfb2|Ppargc1a|Arf6|Creld2|Lrpprc|Klf10|Cd44|Marcksl1|Wee1|Blvra|Camk2d|Lxn|Tle3|Fgf1|Cap1|Lcn2|Dbn1|Tuba1c|Mtrr|Nes|Plat|Lamp1|Tut1|Rgs16|Arhgap27|Coro1b|Kalrn|St3gal5|Ndrg4|Pam|Prr13|Clpx|Sgms1|Nploc4|Tgfb1i1|Clcn4|Cfl1|Clic1|Dynll1|Arpc5|Spp1|Smagp	0.0482
4	Reactome Pathways	Post-translational protein phosphorylation	ENSRNOP00000000514|Fam20c|Spp1|ENSRNOP00000066721	0.0486
6	Reactome Pathways	Axon guidance	Rhoc|Tuba1c|Tubb6|Col5a3|Kalrn|Arpc5	0.0486
3	Reactome Pathways	Signaling by PDGF	Plat|Col5a3|Spp1	0.0486
3	Reactome Pathways	Initial triggering of complement	ENSRNOP00000000514|Cfp|ENSRNOP00000066721	0.0486
